# Supplementary material for: Association of atherogenic index of plasma and triglyceride-glucose index with atrial fibrillation: A retrospective study
Source: PLoS One. 2026 Jan 2;21(1):e0338958. doi: 10.1371/journal.pone.0338958 (PMC12758686; doi:10.1371/journal.pone.0338958)
Supplement: S1 Table — (XLSX) [file pone.0338958.s001.xlsx]

## Sheet: Sheet1
Supplementary Table S1. Patient Clinical Data Set
Number	Gender(female=1,male=0)	TYPE(Non-AF=0,PAF=1,PeAF=2)	AF	Smoking	Drinking	Height	Weight	Hypertension	DM	CHD	Stroke	LAD	LVEF	LVEDD	LVDD	AST	ALT	TC	TG	HDL	LDL	SCr	UricAcid	FBG	RBC	HGB	MCV	PLT	MPV	BMI	TyG	TyG-BMI	AIP
1	1	2	1	0	0	1.61	40	0	0	0	0	37	54	39	1	23.4	12.5	5.38	1.19	1.44	3.38	49.1	292	4.71	4.17	149	105	106	11.6	15.4315	8.40566	129.712	-0.19069
2	1	2	1	0	0	1.6	42.5	1	0	0	1	40	56	43	1	16.4	9.5	3.19	0.78	1.02	1.71	67.6	313	5.05	4.15	121	88.9	170	10.3	16.6016	8.05294	133.691	-0.268264
3	0	2	1	0	0	1.7	51.4	1	1	0	0	39	58	49	1	18.6	21	3.52	0.81	1.03	2.09	59.8	265	4.68	5.36	171	97.2	184	10.3	17.7855	8.01459	142.543	-0.24028
4	1	2	1	0	0	1.56	42	0	0	1	1	38	60	41	1	32.7	39.8	3.39	0.89	0.96	2.05	53.6	286	5.56	4.12	130	93	326	11.1	17.2584	8.28108	142.918	-0.0757118
5	0	2	1	1	1	1.75	54.65	0	0	0	0	40	60	44	1	19.5	14.1	5.62	0.99	1.38	3.53	68.5	286	4.88	4.62	151	92.9	118	11.3	17.8449	8.25711	147.347	-0.332134
6	0	2	1	1	0	1.7	50	1	0	0	1	42	40	57	1	28.9	36.2	4.66	1.26	1.2	2.93	78.6	516	6.33	4.7	144	94	251	10.6	17.301	8.75843	151.53	0.0487902
7	1	2	1	0	0	1.5	40.05	1	1	0	0	45	58	46	1	14.9	11.5	3.43	1.36	1.04	2.04	53.5	310	5.88	4.3	124	87	262	11.2	17.8	8.76106	155.947	0.268264
8	1	2	1	0	0	1.58	45.45	0	0	1	0	37	47	47	1	25	15.3	3.83	1.2	1.17	2.09	95.2	401	5.61	3.75	117	97.3	201	9.6	18.2062	8.58889	156.371	0.0253178
9	1	2	1	0	0	1.6	50.7	0	0	0	0	35	60	48	0	26.3	18.6	3.52	0.74	1.19	2.09	60.2	297	4.88	4.3	129	91.2	137	11.3	19.8047	7.96606	157.765	-0.475058
10	1	2	1	0	0	1.6	47.5	0	0	1	0	39	60	40	1	13.3	10.8	3.43	1.32	0.93	2.14	67.4	337	4.91	4.79	150	92.5	235	11.2	18.5547	8.55092	158.66	0.350202
11	1	1	1	0	0	1.65	51.15	0	0	0	0	32	62	48	0	19.2	20.4	4.53	1.48	1.05	2.75	74.1	356	4.33	4.93	137	84.4	287	10.4	18.7879	8.53963	160.441	0.343252
12	1	2	1	0	0	1.62	52.5	1	0	0	0	45	32	58	1	25.3	21	2.85	0.84	0.95	1.68	60.8	484	4.65	4.97	150	90.1	204	11	20.0046	8.04453	160.927	-0.12306
13	1	2	1	0	0	1.65	51.95	1	0	1	0	33	64	44	1	18.9	14.1	5.02	1.22	1.33	3.44	57.5	364	4.76	4.69	132	85.5	248	11.7	19.0817	8.44112	161.071	-0.0863281
14	0	2	1	0	0	1.76	62.85	1	0	0	0	39	35	56	1	23.8	14.5	5.25	0.68	2.08	2.79	70	357	5.38	4.01	139	101	206	9.1	20.2899	7.97904	161.894	-1.11803
15	0	2	1	1	1	1.75	58.4	0	0	0	0	42	60	45	1	20.2	18.6	4.54	1.22	0.98	2.69	69.7	400	5.09	3.98	127	94	190	11.9	19.0694	8.50815	162.245	0.219054
16	0	1	1	0	0	1.7	55.65	0	0	1	0	32	60	46	1	17.5	12.3	4.26	1.32	1.52	2.37	71.5	302	4.54	4.88	147	90	235	11.1	19.2561	8.47258	163.148	-0.141079
17	1	2	1	0	0	1.6	51.5	0	0	0	0	40	64	43	0	18.5	12	4.66	0.83	1.12	2.87	49.9	237	5.04	4.07	124	92.9	200	9.5	20.1172	8.11309	163.213	-0.299658
18	0	2	1	1	0	1.74	62	1	0	0	1	38	57	50	1	25.4	20.6	4.33	0.87	1.21	2.64	77.5	423	4.65	4.61	140	90.5	223	10	20.4783	8.07962	165.457	-0.329882
19	1	1	1	0	0	1.66	53	0	0	0	1	31	63	45	0	23.2	18.9	3.83	1.6	1.15	2.32	72.8	330	4.34	4.18	133	92.8	157	11	19.2336	8.6199	165.791	0.330242
20	0	2	1	1	0	1.65	55	1	0	1	0	52	48	55	1	23.6	13.9	4.33	0.92	1.23	2.59	93.8	389	5.43	4.13	137	97.1	160	10.7	20.202	8.29057	167.486	-0.290396
21	0	2	1	0	0	1.7	50.3	0	0	0	0	47	64	44	1	33.3	47.2	3.4	3.18	0.78	1.95	73.7	531	6	5.44	158	88.2	255	11.3	17.4048	9.63066	167.62	1.40534
22	1	2	1	0	0	1.64	55.7	0	0	0	0	38	64	44	1	24.8	14.7	5.3	1.02	1.37	3.52	49.9	335	4.18	4.45	146	96.9	337	9.1	20.7094	8.13213	168.412	-0.295008
23	1	1	1	0	0	1.65	52	1	1	1	0	30	63	50	0	14.3	16.4	2.95	0.88	0.77	1.85	45.5	286	9.69	4.04	127	92.1	205	8.8	19.1001	8.82528	168.564	0.133531
24	1	1	1	0	0	1.58	49	0	0	0	0	31	63	50	0	24.7	18.1	4.27	1.43	1.35	2.53	63.9	239	4.91	3.8	111	90	137	12.7	19.6283	8.63097	169.411	0.0575699
25	0	2	1	0	0	1.75	60	0	0	0	0	38	62	51	0	18.4	15.3	5.43	1.52	1.27	3.42	62	298	4.81	5.3	157	86.4	165	10.5	19.5918	8.67142	169.889	0.179693
26	0	1	1	1	0	1.73	60	0	0	0	0	26	66	46	0	15	12.3	5.2	1.4	1.09	3.43	92.7	226	4.51	4.1	128	96.3	189	10.6	20.0474	8.52479	170.9	0.250295
27	0	1	1	1	0	1.73	60	0	0	0	0	32	70	43	0	15	12.3	5.2	1.4	1.09	3.43	83.3	160	4.51	4.1	128	96.3	189	10.6	20.0474	8.52479	170.9	0.250295
28	0	2	1	0	0	1.76	64.25	0	0	0	0	46	38	63	1	27.5	41.4	5.48	0.99	1.43	3.54	88.8	289	4.85	5.43	162	88.4	242	10.6	20.7419	8.25095	171.14	-0.367725
29	0	2	1	0	0	1.76	65	0	1	0	1	35	61	47	1	56.1	104	2.78	0.76	0.98	1.51	43.3	266	6.39	4.53	144	94.7	169	11.2	20.984	8.26231	173.376	-0.254234
30	0	2	1	1	0	1.75	65	1	0	0	0	42	44	56	1	27.4	37.4	3.76	0.75	1.06	2.31	98.3	413	5.95	5.26	159	85.9	199	11.8	21.2245	8.17773	173.568	-0.345951
31	0	2	1	1	0	1.65	55	0	0	0	0	43	62	49	1	18.7	17.1	4.8	1.5	0.93	3.36	74.4	524	5	3.37	111	97.9	192	9.5	20.202	8.69692	175.695	0.478036
32	0	1	1	1	0	1.72	61.5	1	0	1	0	36	63	50	0	17.3	17.8	3.38	1.05	1.03	2	82.1	355	5.75	4.48	140	92.4	230	10.4	20.7883	8.48001	176.285	0.0192314
33	1	1	1	0	0	1.57	50	0	0	0	0	35	63	49	0	128.7	149.1	4.31	1.39	1.23	2.57	55.6	339	5.47	5.01	150	91.6	205	11.8	20.2848	8.7106	176.693	0.12229
34	0	2	1	1	1	1.74	65	0	0	0	0	39	63	47	1	36.5	29.9	3.02	0.97	1.24	1.54	80.2	312	4.86	4.8	141	84.4	199	10.2	21.4692	8.2326	176.747	-0.245571
35	1	2	1	0	0	1.62	52	0	0	0	0	30	53	45	0	39.1	58.5	4.58	1.75	0.81	3	55.5	434	5.38	4.25	134	94.6	259	10.9	19.8141	8.92432	176.827	0.770337
36	1	2	1	0	0	1.63	57.05	0	0	0	0	49	59	52	1	27.1	24.4	2.89	0.97	0.7	1.81	60.4	398	4.88	4.75	137	89.5	183	13.4	21.4724	8.2367	176.862	0.326216
37	1	1	1	0	0	1.6	53	1	0	0	0	31	58	47	0	13.3	8.6	5.14	1.38	0.96	3.54	57.8	167	4.67	4.6	140	89.3	274	10.4	20.7031	8.54526	176.914	0.362905
38	0	1	1	0	0	1.65	56	0	0	0	0	28	62	48	0	24.8	5.7	4.89	1.58	1.55	2.75	53.3	309	4.37	4.54	162	101.8	392	9.1	20.5693	8.61421	177.188	0.0191699
39	0	1	1	1	0	1.7	60.5	1	0	1	0	35	64	48	0	29.8	28.7	3.97	0.99	1.02	2.42	91.7	225	6.03	4.53	137	88.5	158	10	20.9343	8.46871	177.286	-0.029853
40	0	1	1	1	0	1.69	59.7	1	0	0	0	28	68	42	0	17.1	6.8	4.44	1.1	1.44	2.24	81.9	403	5.58	5.16	154	86.4	189	10.6	20.9026	8.49652	177.6	-0.269333
41	1	2	1	0	0	1.6	52	1	1	0	0	40	62	44	1	18.8	14.7	4.74	1.32	1.1	2.9	60.2	208	6.08	4.6	143	93.3	185	10.7	20.3125	8.76465	178.032	0.182322
42	0	1	1	0	0	1.83	69.45	0	0	0	0	33	59	47	0	12.6	10.2	4.95	1.25	1.02	3.31	59.9	458	5.37	5.1	152	88.6	316	10.5	20.7382	8.58599	178.058	0.203341
43	1	2	1	0	0	1.56	53	1	0	0	0	39	60	47	1	20.4	11.7	7.32	0.89	2.07	4.45	65	295	5.05	4.71	145	94.3	278	10.5	21.7784	8.18487	178.254	-0.844082
44	1	2	1	0	0	1.65	55	0	1	0	1	42	60	45	1	36.4	16	2.95	1.22	1.04	1.77	88.4	444	7.04	3.89	134	101.5	260	11.3	20.202	8.83248	178.434	0.15963
45	0	2	1	1	1	1.6	55.75	1	0	0	0	40	45	47	1	26.1	31.5	2.96	0.93	1.01	1.73	82.7	447	5.01	5.01	164	95	260	10.4	21.7773	8.22088	179.029	-0.082521
46	1	1	1	0	0	1.63	54.55	1	1	0	0	35	60	52	0	15.5	16.9	4.33	1.04	1.69	2.38	46.2	302	7.42	4.49	145	94	185	10.2	20.5314	8.72542	179.145	-0.485508
47	0	1	1	0	0	1.75	65	1	0	1	0	33	67	46	0	12.9	8.8	4.22	1.21	0.93	2.7	89.1	364	4.86	5.2	160	91.9	207	10.4	21.2245	8.45368	179.425	0.263191
48	1	2	1	0	0	1.58	51.15	0	0	0	0	44	60	43	1	21.5	12.6	5.79	1.69	1.36	3.74	61.9	225	4.79	4.85	157	96.1	309	10.1	20.4895	8.77328	179.76	0.217244
49	1	2	1	0	0	1.65	60	1	0	1	0	48	56	48	1	23.5	17.9	4.7	0.77	1.67	2.7	75.2	323	5.71	4.13	130	95.2	248	10.6	22.0386	8.16287	179.898	-0.774188
50	1	1	1	0	0	1.64	56.7	0	0	0	0	36	63	46	0	12.2	7.8	5.43	1.39	1.08	3.64	84.4	329	4.79	4.2	129	93.3	192	11.2	21.0812	8.57785	180.831	0.252343
51	0	2	1	1	0	1.65	57	0	0	0	1	42	60	46	1	21.4	17.2	4.5	1.58	0.99	3	88.8	558	4.56	4.25	143	98.1	235	10.1	20.9366	8.65676	181.244	0.467475
52	0	2	1	0	1	1.68	63.2	0	0	0	0	42	63	49	1	31.9	35.9	3.6	0.68	1.18	2.27	66.4	256	6.06	5.41	167	90.8	148	10.7	22.3923	8.09806	181.334	-0.551177
53	1	2	1	0	0	1.72	67	0	0	0	0	36	58	48	1	19.6	26.4	3.81	0.65	1.05	2.25	51.9	259	5.86	3.72	121	96.5	159	9.9	22.6474	8.01938	181.618	-0.479573
54	1	2	1	0	0	1.6	55	0	0	1	0	37	64	44	1	14.4	9.8	4.07	1.02	1.29	2.5	54	278	5.78	4.62	142	91.6	206	11.2	21.4844	8.45622	181.677	-0.23484
55	0	2	1	1	0	1.7	61.95	0	0	0	0	40	56	45	1	17.3	13.9	4.54	1.31	1	3.1	77.1	461	4.6	5.24	161	91	136	11.7	21.436	8.4781	181.736	0.270027
56	0	2	1	0	0	1.7	62	0	0	0	0	38	63	46	1	15.7	10.1	2.72	1.23	0.92	1.65	56.9	301	4.9	4.9	158	95.1	220	9.6	21.4533	8.47827	181.887	0.290396
57	1	1	1	0	0	1.63	55	1	0	0	0	32	61	47	0	17.2	11.1	4.66	1.54	1.52	2.78	51.2	178	5.35	4.03	128	93.1	264	9.8	20.7008	8.7909	181.979	0.0130721
58	0	2	1	0	0	1.88	75	0	0	0	0	44	20	56	1	37.4	50	4.59	1.33	1.03	3.1	72.7	416	5.08	5.51	172	90.6	157	11.2	21.22	8.59251	182.333	0.25562
59	1	2	1	0	0	1.55	54	0	0	0	0	39	45	48	1	25.6	18.4	3.31	0.88	0.89	1.94	71.3	404	4.81	3.71	117	93.3	247	9.5	22.4766	8.12488	182.62	-0.0112996
60	1	2	1	0	0	1.56	53.15	1	0	0	0	40	54	48	1	14.3	11.8	4.22	0.98	1.33	2.31	53.9	271	5.71	4.62	157	100.2	204	9.4	21.8401	8.40403	183.545	-0.305382
61	0	2	1	1	0	1.6	53.65	0	0	0	0	46	27	55	1	29.9	22.1	4.01	2.59	0.95	2.37	82.5	369	3.12	4.11	144	106.8	171	12.7	20.957	8.77151	183.825	1.00295
62	1	1	1	0	0	1.58	52.1	1	0	0	0	29	64	44	0	80	70	4.34	1.83	1.26	2.7	63.4	239	4.61	4.69	147	86.4	271	10.1	20.8701	8.81456	183.96	0.373204
63	1	1	1	0	0	1.55	51	0	0	0	0	37	64	42	1	22.5	20.6	4.64	1.39	1.1	2.85	76.5	295	5.38	3.18	112	99.1	170	9.7	21.2279	8.69401	184.555	0.233994
64	1	2	1	0	0	1.6	59.55	1	1	1	1	47	59	46	1	31.9	29.6	3.57	0.71	1.12	2.11	66.1	364	5.06	4.24	135	96	181	12	23.2617	7.96089	185.184	-0.455819
65	1	2	1	0	0	1.66	62	0	0	0	0	40	60	43	1	31.5	59.8	4.39	0.85	1.75	2.23	72.8	372	5.57	4.13	134	94.6	184	10.4	22.4996	8.23689	185.327	-0.722135
66	1	1	1	0	0	1.48	47.1	0	0	0	0	33	63	45	0	28.8	32.9	5.53	1.38	1.31	3.68	47.2	230	5.04	4.46	129	88.3	344	9.8	21.5029	8.62151	185.388	0.0520564
67	0	2	1	0	0	1.78	70	0	0	0	0	33	70	49	0	23.8	11.4	5.39	1.12	1.11	3.65	78.8	284	4.94	4.84	142	87.6	129	11.6	22.0932	8.39271	185.422	0.00896867
68	1	1	1	0	0	1.54	52	1	0	1	0	37	75	45	0	22	10.4	3.86	1.09	1.07	2.41	64.2	301	5.42	4.09	129	91.9	167	9.6	21.9261	8.45829	185.458	0.018519
69	0	1	1	1	0	1.74	65	0	0	0	0	33	63	46	0	18.3	13.2	3.9	1.54	0.88	2.54	87.9	366	4.63	4.98	151	93.8	200	10.1	21.4692	8.64636	185.63	0.559616
70	1	1	1	0	0	1.58	52	1	1	0	1	35	57	41	0	14.4	11.4	3.85	1.3	0.89	2.51	49.7	347	7.16	4	118	87.8	242	10.7	20.83	8.91289	185.655	0.378898
71	0	1	1	0	0	1.82	72.15	0	0	0	0	34	63	50	0	36.3	88.9	2.63	1.34	0.78	1.53	64.1	438	4.75	5.31	149	82.7	278	9.2	21.7818	8.53283	185.86	0.541131
72	0	1	1	0	0	1.66	58.4	1	1	1	0	37	64	43	0	20.6	15.6	1.92	1.25	0.85	0.97	52.2	273	6.56	4.5	135	90.4	179	9	21.1932	8.78615	186.207	0.385662
73	0	1	1	0	0	1.73	63.2	0	0	0	0	33	60	49	0	17.1	16	4.09	1.65	0.98	2.55	61.2	531	5.14	5.02	162	97.2	210	10.9	21.1166	8.81985	186.246	0.520978
74	0	2	1	1	0	1.65	59.7	1	0	0	0	43	59	48	1	25.1	14.1	3.98	0.99	1.41	2.27	87.5	460	6.21	5.23	170	96.2	128	10.9	21.9284	8.49813	186.35	-0.35364
75	0	2	1	0	0	1.75	62.1	0	0	0	0	49	58	50	1	16.2	12	4.76	2.6	1.07	2.73	75	381	4.77	4.42	149	98.4	176	10.5	20.2776	9.19988	186.551	0.887853
76	1	1	1	0	0	1.56	51.95	1	0	1	0	35	64	44	0	18.4	15.7	5.26	1.53	1.31	2.98	57.7	238	5.21	4.09	129	91	208	10.6	21.347	8.75786	186.954	0.155241
77	1	1	1	0	0	1.62	57.65	0	0	0	0	34	70	44	0	16.6	11.5	4.64	1.28	1.2	2.67	51.1	223	4.88	4.76	148	91.4	203	11.4	21.9669	8.51402	187.027	0.0645385
78	0	2	1	0	1	1.81	76.05	0	0	0	1	41	63	48	1	29.9	67.1	3	0.81	1.11	1.61	65.9	238	4.9	4.62	146	96.1	175	10.7	23.2136	8.06053	187.114	-0.315081
79	0	2	1	0	0	1.7	65.3	0	0	1	0	40	52	58	1	16.6	10.9	4.72	1.01	1.21	3.09	68.8	394	4.91	4.49	146	94.7	474	11.1	22.5952	8.28324	187.161	-0.18067
80	1	1	1	0	0	1.62	55	1	0	0	0	37	65	44	1	15.7	7.9	4.21	1.63	1.13	2.57	50.3	310	5.82	4.14	132	96.9	125	11.2	20.9572	8.9319	187.187	0.366362
81	1	1	1	0	0	1.48	46.5	0	0	0	0	28	63	40	0	14.5	17.5	5.37	1.86	1.12	3.41	46.9	264	4.57	4.62	139	91.3	296	9.4	21.229	8.82211	187.285	0.507248
82	1	2	1	0	0	1.7	67.95	0	0	0	0	46	51	43	1	19.5	16.3	5.29	0.79	1.55	3.34	72.6	243	4.58	4.85	147	91.3	179	10.9	23.5121	7.96799	187.344	-0.673977
83	0	2	1	0	0	1.65	60	1	1	1	0	44	36	50	1	16.7	20.5	3.48	0.9	0.96	2.12	70.7	394	6.86	4.8	129	86.5	298	11.1	22.0386	8.50236	187.38	-0.0645385
84	0	1	1	0	0	1.71	62.35	0	0	0	0	28	56	46	0	23.6	29	4.11	1.32	0.95	2.77	60.4	313	6.29	4.27	133	91.8	273	9.2	21.3228	8.79861	187.611	0.328925
85	1	2	1	0	0	1.6	57	0	0	0	1	40	63	48	1	32.9	45.8	4.07	1.11	1.41	2.26	54.8	366	5.2	4.2	144	98.1	232	10.6	22.2656	8.43504	187.811	-0.23923
86	1	1	1	0	0	1.74	67	0	0	0	0	35	62	50	0	15	11.2	4.52	1.1	0.97	3.1	57.7	192	5.78	4.85	145	88.7	145	12.1	22.1297	8.53173	188.805	0.125769
87	1	2	1	0	0	1.58	54.35	0	0	0	0	42	45	53	1	39.5	31.9	4.34	1.67	1.28	2.6	78.9	294	4.4	4.96	151	91.1	255	11.7	21.7714	8.67645	188.898	0.265964
88	0	1	1	0	0	1.78	70	0	0	0	0	40	66	45	1	13	12.4	3.92	0.98	0.81	2.3	79.4	315	6.62	4.4	136	93.6	251	10.7	22.0932	8.55191	188.939	0.190518
89	0	2	1	1	0	1.65	65	1	0	0	1	48	59	48	1	20.5	26.7	2.79	0.71	0.98	1.59	95.7	218	4.92	4.78	150	92.7	222	9.8	23.8751	7.93284	189.397	-0.322288
90	0	2	1	0	0	1.68	65	0	0	0	0	41	58	51	1	21.2	26.8	5.27	1.13	1.19	3.59	74.5	462	4.21	4.95	156	95.6	261	11.4	23.03	8.2417	189.807	-0.0517357
91	0	2	1	0	0	1.65	64.55	0	0	0	0	44	53	53	1	17.9	16.7	4.9	0.88	1.41	3.27	77	394	4.37	4.35	140	91.7	177	10.3	23.7098	8.02895	190.365	-0.471423
92	1	1	1	0	0	1.62	55	0	1	1	1	38	63	46	1	13.6	7.6	3.77	2.1	0.87	2.34	92.6	458	5.37	3.74	120	97.3	282	9.7	20.9572	9.10478	190.81	0.881199
93	1	2	1	0	0	1.65	60	0	0	0	0	38	63	47	1	13.7	7.7	4.92	1.38	1.02	3.31	50	319	5.23	4.21	132	96.9	265	9	22.0386	8.65851	190.821	0.302281
94	0	1	1	1	1	1.6	57.6	1	0	0	1	35	56	44	0	68	81.9	3.01	1.12	0.88	1.79	82.4	297	5.44	2.84	96	94	120	11.7	22.5	8.48913	191.005	0.241162
95	0	2	1	1	0	1.7	63.85	0	0	0	0	43	57	49	1	34.1	29.7	5.45	1.09	1.1	3.41	97.1	181	6.54	4.55	142	93.2	207	9.7	22.0934	8.64613	191.023	-0.00913248
96	1	1	1	0	0	1.55	48.8	0	0	0	0	29	66	45	0	17	25.8	6.25	3	1.14	3.98	60.2	182	5.08	4.13	126	94.2	240	9.7	20.3122	9.40594	191.055	0.967584
97	1	1	1	0	0	1.58	55	1	0	0	0	36	58	46	0	41.3	34.2	4.65	1.66	0.96	3.16	48.9	270	4.41	4.77	143	88.7	137	10	22.0317	8.67271	191.075	0.54764
98	1	2	1	0	0	1.6	55	0	1	0	0	38	56	48	1	10.1	5	4.08	1.18	0.82	2.67	61.5	319	7.78	4.73	144	87.1	233	11.1	21.4844	8.89909	191.191	0.363965
99	0	1	1	0	0	1.73	65.55	1	0	0	0	33	59	41	0	17	16.7	3.55	1.61	0.78	2.28	74.8	266	4.84	4.99	159	91.6	280	9.9	21.9018	8.73517	191.316	0.724696
100	0	1	1	0	0	1.68	62.05	1	0	0	0	35	65	49	0	18.8	20.7	4.62	1.48	0.99	3.07	60.9	259	5.1	4.79	159	95.2	231	10	21.9848	8.7033	191.341	0.402092
101	0	1	1	0	1	1.7	63.85	1	0	0	0	30	63	45	0	19.6	15.2	3.64	1.19	0.87	2.18	68.7	428	6.17	5.6	164	90	232	9	22.0934	8.67567	191.675	0.313215
102	1	1	1	0	0	1.5	50.15	1	1	0	0	30	63	46	0	17.4	21	3.71	1.24	1.02	2.24	71.8	188	5.51	4.11	130	93.4	184	10	22.2889	8.60369	191.767	0.195309
103	0	2	1	0	1	1.74	70.45	1	0	0	0	56	62	52	1	15.7	17.7	4.62	0.74	1.31	2.95	67.9	549	6.49	5.14	153	86.8	278	10.7	23.2693	8.25117	191.999	-0.571132
104	1	1	1	0	0	1.64	60	1	0	1	0	30	64	48	0	19.7	11.8	4.92	1.32	1	3.19	66.1	347	5.21	4.58	138	89.1	160	12	22.3081	8.61023	192.078	0.277632
105	1	2	1	0	0	1.62	60.75	0	0	0	1	41	52	57	1	31.2	21.4	5.3	1.21	1.47	3.38	48.9	234	4.19	4.44	145	97.5	265	10.4	23.1481	8.30534	192.253	-0.194642
106	0	2	1	1	0	1.7	65	0	0	0	0	40	60	45	1	30.5	16.7	3.51	1.32	1.36	1.93	94.8	345	4.9	5	175	100.2	117	10	22.4913	8.54888	192.276	-0.029853
107	0	1	1	1	0	1.7	65	1	0	0	0	33	66	51	0	23.8	15.2	5.52	1.45	1.14	3.82	94.8	362	4.52	5.37	161	90.3	198	11.1	22.4913	8.56209	192.573	0.240535
108	1	1	1	0	0	1.56	55	0	1	0	0	38	58	43	1	14.4	16.1	4.73	1.42	1.07	2.74	54.2	416	4.46	3.92	116	87	152	10.8	22.6003	8.52782	192.731	0.282998
109	1	2	1	0	0	1.55	58.3	0	0	0	0	34	69	42	1	30.6	23.8	4.31	0.72	1.11	2.75	62.3	327	4.92	4.24	132	92.9	200	11.4	24.2664	7.94682	192.841	-0.432864
110	0	2	1	0	0	1.76	72.9	1	0	0	0	46	57	50	1	21.1	21.8	3.84	0.9	0.91	2.43	74.5	358	5.04	5	156	94.8	175	10.2	23.5343	8.19406	192.842	-0.0110498
111	1	2	1	0	0	1.65	62.95	0	0	0	0	38	62	43	1	16.6	11.2	5.54	1.1	1.17	3.79	49.5	266	4.79	4.71	143	90	221	10	23.1221	8.34386	192.928	-0.0616936
112	1	1	1	0	0	1.64	58	0	0	0	0	28	65	41	0	26.2	27.9	6.84	1.81	1.8	3.96	78.5	286	5.32	4.11	120	91	295	9	21.5645	8.94682	192.934	0.00554018
113	0	2	1	1	0	1.7	70	1	0	0	1	40	56	52	1	23.4	15.6	4.49	0.84	0.94	2.84	86.7	548	4.33	5.27	158	91.1	250	10.6	24.2215	7.97323	193.123	-0.112478
114	1	1	1	0	0	1.45	47	0	0	0	0	27	69	42	0	28.7	56.2	5.13	1.49	0.85	3	42.2	243	4.82	4.29	129	86.9	262	10	22.3543	8.65357	193.445	0.561295
115	0	2	1	1	0	1.7	65	1	0	1	0	42	58	52	1	20.7	15.9	4.33	1.29	1.4	2.51	84.8	316	5.31	4.54	145	94.7	178	10.5	22.4913	8.60625	193.566	-0.08183
116	0	2	1	0	0	1.76	73.3	1	0	0	0	46	51	49	1	35.1	44.7	5.49	1.61	1.57	3.28	75.9	356	2.8	5.49	170	90	211	10.3	23.6635	8.18787	193.754	0.0251586
117	0	2	1	0	1	1.75	65	1	0	1	1	45	61	50	1	118.6	16.8	4.7	2.45	0.72	3.14	66.7	423	4.72	4.6	144	94.1	322	8.7	21.2245	9.12991	193.778	1.22459
118	0	2	1	0	1	1.72	70	1	0	1	0	35	61	46	1	19.2	15.1	2.29	0.9	0.86	1.32	71.8	327	5.02	5	148	88	203	10.6	23.6614	8.19009	193.789	0.0454624
119	0	2	1	1	1	1.76	72	1	1	1	0	43	44	55	1	15.7	8.2	3.74	0.95	0.8	2.44	87.3	310	5.52	4.42	145	96.8	323	9.7	23.2438	8.3391	193.832	0.17185
120	0	2	1	0	0	1.83	78.85	0	0	0	0	40	50	54	1	23.8	14.6	3.42	0.92	0.78	2.17	84.2	359	5.13	4.64	159	97	118	9.9	23.545	8.23374	193.864	0.16508
121	0	2	1	0	0	1.72	70	0	0	1	0	32	61	45	1	21.1	17.6	4.93	1.06	1.33	2.84	70.1	288	4.34	4.69	146	94.2	198	9.8	23.6614	8.20816	194.217	-0.22691
122	0	2	1	1	1	1.63	59.1	1	0	0	1	37	57	46	1	26.9	31.3	2.77	1.42	0.86	1.44	95	473	5.53	3.81	136	101.3	161	9.7	22.244	8.74286	194.476	0.50148
123	1	1	1	0	0	1.62	60	1	0	1	0	36	60	50	1	16.1	7.1	3.83	1.22	1.06	2.3	62.5	356	5.09	3.66	119	98.1	170	10	22.8624	8.50815	194.516	0.140582
124	1	2	1	0	0	1.58	53	0	0	0	0	37	58	49	1	19.1	12.9	4.5	2.9	1.39	2.48	53.5	371	4.15	4.34	132	92.4	229	9.5	21.2306	9.16984	194.681	0.735407
125	0	2	1	0	0	1.81	76.05	0	0	0	0	34	58	55	0	18.3	20.7	3.25	1.04	1.39	1.58	90.9	456	5.35	4.84	153	95.7	180	10.6	23.2136	8.39833	194.955	-0.290083
126	1	1	1	0	0	1.67	62.5	0	0	0	0	28	67	45	0	16.5	16.1	4.18	1.5	1.09	2.74	45	339	5.11	4.89	138	87.9	244	9.9	22.4103	8.71868	195.388	0.319287
127	1	2	1	0	0	1.6	57	0	0	0	0	37	57	40	1	16.1	15.6	5.05	1.56	1.15	3.45	75	465	5.24	4.41	140	97.3	236	10	22.2656	8.78302	195.56	0.304924
128	0	2	1	0	0	1.7	70.85	1	0	0	0	44	43	49	1	98.9	50.7	3.93	0.75	1.19	2.28	65.5	235	4.89	4.98	159	90.8	171	10.3	24.5156	7.98153	195.672	-0.461635
129	0	1	1	1	0	1.68	60.75	1	0	1	0	32	58	52	0	20	16.4	4.48	2.09	1.18	2.53	76.1	191	5.47	3.83	124	93.7	280	11.7	21.5242	9.11846	196.268	0.57165
130	1	1	1	0	0	1.68	65	0	0	0	0	35	63	45	0	25.7	16.1	3.67	1.24	1.16	2.14	73.7	441	5.11	4.31	140	96.1	291	10.5	23.03	8.52833	196.408	0.0666914
131	1	1	1	0	0	1.55	55.3	0	0	1	0	37	63	45	1	19.9	19	4.26	1.31	1.02	2.87	87.8	494	4.94	4.18	122	90.2	168	9.6	23.0177	8.54941	196.788	0.250225
132	0	1	1	0	0	1.7	62.35	0	1	0	0	35	63	48	0	13.2	9.2	4.28	1.25	0.78	2.76	53.5	333	9.33	4.3	146	92.8	182	11.1	21.5744	9.1384	197.155	0.471605
133	0	1	1	0	1	1.72	65	1	0	0	0	31	64	46	0	16.8	28.5	5.08	1.79	0.91	3.61	66.1	277	5.57	3.9	125	91.5	262	11	21.9713	8.98163	197.338	0.676526
134	0	1	1	0	0	1.7	67.45	1	0	0	0	33	64	43	0	61.3	90.7	4.53	1.2	0.92	2.97	81.8	413	5.06	4.85	162	94.4	174	9.4	23.3391	8.48571	198.049	0.265703
135	1	2	1	0	0	1.65	60	0	0	0	0	44	63	46	1	21.2	20.2	4.55	2.11	0.95	2.98	64.6	207	4.75	4.57	148	93.2	225	9.8	22.0386	8.98685	198.057	0.797981
136	1	1	1	0	0	1.66	62	1	1	0	0	33	62	43	1	23.4	11.8	3.07	1.67	0.74	1.96	56.6	294	5	4.75	137	88	100	13.3	22.4996	8.80428	198.093	0.813929
137	0	2	1	0	1	1.72	67.5	0	0	0	0	43	62	44	1	43.4	31.8	4.64	1.48	0.89	2.83	77.8	327	5.14	5.38	160	88.5	236	10.9	22.8164	8.71111	198.756	0.508576
138	0	2	1	0	0	1.7	68	1	0	0	0	39	61	45	1	18.7	16	3.34	1.39	0.76	2.08	70.2	315	4.21	4.18	125	88.5	326	9.1	23.5294	8.44878	198.795	0.603741
139	1	1	1	0	0	1.65	62.8	0	0	0	0	46	60	50	1	25.8	20.1	2.86	1.46	1.13	1.56	87.9	414	4.75	5.19	163	91.5	189	11.3	23.067	8.6186	198.806	0.256219
140	0	1	1	0	0	1.8	74	0	0	0	0	30	62	48	0	56	31.2	4.16	1.3	0.91	2.61	56.5	322	5.87	4.92	148	87.6	230	11.7	22.8395	8.71424	199.029	0.356675
141	1	1	1	0	0	1.6	60	1	0	0	0	27	61	43	0	15.4	13.1	5.98	1.45	1.56	3.59	65.9	319	4.3	3.97	118	89.7	179	9.6	23.4375	8.5122	199.505	-0.0731223
142	0	2	1	0	0	1.84	73.2	0	0	1	0	43	48	58	1	26.4	36.4	4.68	1.89	0.89	2.98	72.4	435	6.81	5.29	166	87	209	9.7	21.621	9.23699	199.713	0.753111
143	0	1	1	1	0	1.68	66.55	0	1	1	0	40	63	47	1	13.4	18.9	2.86	1.11	0.82	1.68	77.7	306	5.41	5.34	167	89.1	255	9.4	23.5792	8.47463	199.825	0.302811
144	1	2	1	0	0	1.65	62.4	1	0	0	1	40	67	49	1	21.6	17	3.02	1.62	0.93	1.55	44.3	279	4.74	4.2	128	96	263	10.7	22.9201	8.72048	199.874	0.554997
145	1	1	1	0	0	1.6	60	0	0	0	0	35	63	46	0	17.8	19.8	3.34	1.25	1.47	1.77	85.4	405	5.07	5.05	160	94.1	196	11.9	23.4375	8.5285	199.887	-0.162119
146	0	1	1	0	0	1.74	70	1	1	1	0	37	67	45	0	21.1	25.7	2.73	0.7	1.03	1.52	78.8	254	10.2	5.13	157	88.5	192	11	23.1206	8.64773	199.941	-0.386234
147	1	2	1	0	0	1.62	59.4	0	0	0	0	43	62	48	1	51.2	58.1	5.5	1.56	0.92	3.57	72.4	494	5.55	4.65	143	87.7	175	11	22.6337	8.8405	200.094	0.528067
148	0	1	1	0	0	1.72	69.1	1	0	0	0	31	68	49	0	18.3	16.6	5.5	1.41	1.2	3.36	79.5	365	4.67	4.32	130	90.5	182	9.6	23.3572	8.56677	200.096	0.161268
149	1	1	1	0	0	1.68	62	0	0	0	0	30	64	41	0	33.4	29.5	3.66	2.26	0.95	2.18	48.1	240	5.03	3.83	121	91.1	237	8.9	21.9671	9.1128	200.182	0.866658
150	1	1	1	0	0	1.58	55	1	0	0	0	23	69	47	1	27.1	52.9	5.99	1.98	1.02	4.19	60.7	307	5.6	4.23	133	93.6	300	11.1	22.0317	9.08788	200.222	0.663294
151	1	2	1	0	0	1.64	62	0	0	0	0	42	63	45	1	18.2	13.9	4.81	1.59	1.09	3.06	87.8	323	4.67	4.58	129	86.5	349	9.8	23.0518	8.68691	200.249	0.377556
152	0	2	1	0	1	1.75	66.15	0	1	0	0	41	50	54	1	24	14.9	4.06	1.39	0.95	2.33	71.4	256	9.6	4.73	141	88.2	232	10.2	21.6	9.27308	200.299	0.380597
153	1	2	1	0	0	1.64	62.55	1	0	0	0	47	63	50	1	24.6	17.6	6.01	1.71	1.42	3.91	63.7	292	4.06	5.47	159	86.7	247	11.4	23.2562	8.61969	200.462	0.185836
154	0	1	1	0	0	1.68	66	1	1	1	0	38	62	47	1	16.7	25.2	1.87	1.14	1.01	0.74	64.8	407	5.88	4.49	135	88.2	273	9.9	23.3844	8.5846	200.745	0.121078
155	0	2	1	0	0	1.72	71.8	0	0	0	0	41	55	54	1	23.1	31.6	2.96	1.19	0.68	1.79	68.4	378	4.13	4.65	142	91.8	305	9.6	24.2699	8.27425	200.815	0.559616
156	0	1	1	1	0	1.69	67.6	0	0	1	0	39	63	48	1	33.7	55.3	2.85	1.35	0.82	1.52	92.5	498	4.51	5.2	155	90.2	172	11.3	23.6686	8.48842	200.909	0.498556
157	1	1	1	0	0	1.6	58	0	1	0	0	35	63	47	0	20.2	16.7	5.03	1.38	1.16	3.13	64.4	187	6.45	4.46	131	88.3	248	11.2	22.6562	8.86818	200.92	0.173663
158	0	1	1	0	0	1.75	72.5	1	0	1	0	36	63	43	1	19.4	33	3.13	1.28	1.1	1.82	80.1	339	4.77	5.77	172	90.5	204	11.5	23.6735	8.49122	201.017	0.15155
159	0	2	1	0	0	1.73	72.25	0	0	0	0	40	60	50	1	21.9	13.9	4.06	0.89	1.5	2.28	72.5	430	5.85	4.68	146	87.4	243	9.8	24.1405	8.33193	201.137	-0.521999
160	0	2	1	0	1	1.64	66.75	1	0	0	0	42	66	47	1	38.3	51.1	2.6	0.76	0.96	1.37	81.9	300	5.47	5.75	169	92.2	250	10.5	24.8178	8.10686	201.195	-0.233615
161	0	2	1	0	0	1.85	84.95	0	0	0	0	40	66	49	1	32.8	34.3	3.68	0.79	0.82	2.23	70.9	429	5.29	5.13	162	92.8	180	9.9	24.821	8.11211	201.351	-0.0372714
162	0	1	1	0	0	1.76	69.7	0	0	0	0	35	58	43	0	15.5	10.4	4.23	1.53	0.92	2.62	72.5	361	6.31	4.54	143	89.2	238	9.4	22.5013	8.94942	201.374	0.508649
163	0	1	1	1	0	1.76	65	0	0	1	0	37	64	50	0	21.6	13.8	5.08	3.54	0.9	3.3	88.8	278	5.31	4.73	151	91.8	165	11.4	20.984	9.61574	201.776	1.36949
164	1	2	1	0	0	1.55	59.85	1	0	0	0	42	63	50	1	15.8	10.9	3.8	0.83	1.27	2.33	52.3	278	4.98	4.78	142	87.4	221	9.5	24.9116	8.10112	201.811	-0.425346
165	0	1	1	1	1	1.7	65	1	0	1	0	45	54	48	1	16.5	10.2	4.7	1.35	1.4	2.91	98.6	205	7.35	4.42	148	100.2	216	8.9	22.4913	8.97682	201.901	-0.0363676
166	0	2	1	0	0	1.77	75	1	0	0	1	43	62	52	0	34	19.8	3.97	1.27	1.13	2.32	68	371	4.61	4.95	152	88.5	290	10.2	23.9395	8.44926	202.271	0.116799
167	0	2	1	0	0	1.76	71.25	0	0	0	0	40	62	47	1	16.3	15.4	4.67	1.86	0.93	3.07	71.8	356	4.53	5.2	161	90.8	251	10	23.0017	8.81332	202.721	0.693147
168	0	2	1	0	0	1.65	68.5	1	0	1	0	40	60	44	0	17.8	14.9	4.57	0.84	1.22	2.84	71.4	370	4.71	5.12	156	90.2	218	9.5	25.1607	8.05735	202.729	-0.373204
169	0	2	1	0	1	1.7	73	0	0	0	0	42	62	48	1	13.4	6.2	4.06	0.73	1.06	2.47	64.8	440	5.3	5.26	160	88.2	273	10.1	25.2595	8.03501	202.961	-0.37298
170	1	1	1	0	0	1.55	56.6	1	1	0	1	38	63	47	1	17.3	12.8	3.15	0.83	0.82	1.78	65.7	196	8.33	4.78	147	92.5	226	11.6	23.5588	8.61555	202.972	0.0121214
171	0	2	1	0	1	1.72	69.8	1	0	1	0	46	58	47	1	23	40.3	3.09	1.46	1.05	1.69	78.7	243	4.69	4.5	151	96.9	135	12.2	23.5938	8.60589	203.046	0.329646
172	1	2	1	0	0	1.65	65	1	0	0	0	44	60	52	1	26.2	24.3	3.63	1.14	0.9	2.27	50.8	315	5.46	4.8	151	92.7	149	11.3	23.8751	8.51049	203.189	0.236389
173	0	2	1	0	0	1.78	79.85	0	0	0	0	40	62	50	1	25.5	17.6	4.56	0.81	2.04	2.31	56.7	314	4.92	4.14	146	101.7	195	9.7	25.202	8.0646	203.244	-0.923671
174	0	2	1	0	1	1.7	69.7	0	0	0	0	41	64	46	1	30.5	24.5	4.96	1.31	1.28	3.23	64.6	337	4.38	5.51	172	91.1	243	10.8	24.1176	8.42909	203.29	0.0231671
175	1	2	1	0	0	1.61	57	1	0	1	0	38	42	48	1	41.6	25	6.97	2.53	1.37	4.61	91	607	5.16	5.2	158	89	218	10.8	21.9899	9.25117	203.432	0.613409
176	0	2	1	0	0	1.78	80	0	0	0	0	51	61	50	1	14.6	10.1	3.42	0.74	1.29	1.87	80.8	375	5.4	4.94	156	89.3	195	9.7	25.2493	8.06731	203.694	-0.555747
177	1	2	1	0	0	1.68	70	1	0	0	1	40	63	49	1	34.4	52.4	2.85	0.85	1.09	1.49	53.3	245	5.44	4.59	142	88.5	328	11.3	24.8016	8.21328	203.702	-0.248697
178	0	2	1	1	0	1.7	63.2	0	0	0	0	41	58	51	1	26.6	37.6	3.1	1.78	0.8	1.81	97.6	368	7.84	5.25	166	89.9	189	10.6	21.8685	9.31787	203.768	0.799757
179	0	2	1	0	0	1.73	73	0	1	0	1	48	61	45	1	19	23.3	3.14	0.79	1.15	1.96	61	367	6.9	4.81	147	89.2	225	11.4	24.3911	8.37782	204.344	-0.375484
180	0	2	1	0	0	1.7	72.6	0	0	0	0	47	54	55	1	21.6	21.4	4.09	0.84	1.63	2.34	58.5	315	5.18	4.35	147	101.4	160	10.9	25.1211	8.15247	204.799	-0.662933
181	1	2	1	0	0	1.64	65	0	1	0	0	42	55	42	1	46.1	98.8	3.89	1.05	1.15	2.2	59.6	241	5.72	3.58	108	94.4	253	10.5	24.1672	8.47478	204.811	-0.0909718
182	0	2	1	1	0	1.65	63.35	0	0	0	0	40	62	50	1	29.6	17.1	3.78	1.68	1.12	2.37	89.7	352	4.97	4.9	154	91.6	158	11.5	23.2691	8.80423	204.866	0.405465
183	0	1	1	0	0	1.74	72	1	1	0	1	38	70	41	0	13.4	9.6	4.2	1.42	1.08	2.3	70.5	497	4.92	4.63	144	90.1	245	10.4	23.7812	8.62598	205.136	0.273696
184	1	2	1	0	0	1.55	60	0	0	0	1	42	47	58	1	23.2	26.1	3.45	1.03	0.9	2.18	50.9	298	4.5	4.57	134	91.9	267	10.6	24.974	8.21565	205.178	0.134919
185	0	2	1	0	0	1.72	73.8	0	0	0	0	44	53	52	1	20.8	20.5	4.43	0.9	1.05	3.06	79.8	398	5.2	5.05	157	93.5	183	9.5	24.9459	8.22532	205.188	-0.154151
186	0	2	1	0	0	1.7	71.9	0	0	0	1	48	50	51	1	19.7	20.1	4.28	1.14	1	2.76	72.3	418	4.21	5.22	159	89.1	243	10.3	24.8789	8.25051	205.264	0.131028
187	1	1	1	0	0	1.6	61.45	1	0	1	0	45	54	42	1	41.9	28.1	5.66	1.34	1.42	3.68	92.5	246	4.86	4.86	133	85.4	312	9.3	24.0039	8.55573	205.371	-0.0579873
188	1	2	1	0	0	1.65	66.2	0	0	0	0	35	59	47	0	18.1	23.2	4.05	1.29	1.23	2.29	68.2	219	4.55	4.07	134	99.3	183	10.4	24.3159	8.45179	205.513	0.047628
189	0	2	1	1	0	1.73	74	1	0	1	0	33	59	54	0	17.5	14.5	3.37	0.96	0.85	2.03	94.7	314	5.38	5.1	162	92.2	203	9.3	24.7252	8.32388	205.81	0.121697
190	1	2	1	0	0	1.63	63.9	1	0	1	0	39	64	46	1	18	17.3	5.37	1.33	1.23	3.46	57.9	277	4.96	4.51	136	92	293	11	24.0506	8.5686	206.08	0.0781648
191	1	2	1	0	0	1.62	64.45	1	0	0	0	48	28	56	1	35.1	67.8	4.47	0.96	1.19	2.57	72.1	458	5.84	5.11	157	91.2	240	11.4	24.558	8.40593	206.433	-0.214775
192	1	2	1	0	0	1.6	60	1	0	1	0	45	57	45	1	30.2	22.4	4.15	1.61	1.02	2.64	59.7	503	5.24	4.03	119	90.3	371	10.2	23.4375	8.81457	206.592	0.456432
193	0	2	1	0	0	1.67	65.55	1	1	1	0	41	62	47	1	30.3	39.7	3.04	0.97	0.79	1.7	58.4	393	8.62	3.69	120	94.9	382	9.5	23.5039	8.80564	206.967	0.205263
194	0	2	1	0	0	1.8	77.15	1	0	0	0	41	57	46	1	16.3	18.4	4	1.53	0.82	2.69	57.5	375	4.89	5.13	159	91.6	259	10.3	23.8117	8.69448	207.031	0.623719
195	0	1	1	0	0	1.65	65.3	0	0	0	0	35	63	49	0	20.8	29.1	3.89	1.16	0.97	2.42	66.8	249	6.06	4.59	143	88.9	181	11.3	23.9853	8.63215	207.045	0.178879
196	0	2	1	0	0	1.73	69.3	1	0	0	1	40	41	56	1	31.1	32	4.2	2	1.2	2.53	90.9	216	4.8	5.2	158	96.2	234	10.7	23.1548	8.94378	207.091	0.510826
197	0	1	1	1	0	1.74	72.5	1	0	0	0	40	64	44	1	35.5	33.8	5.29	1.35	0.93	3.74	72	400	5.32	3.97	126	94.5	203	11	23.9464	8.6536	207.222	0.372675
198	0	1	1	0	1	1.65	64	0	0	0	0	37	62	46	0	21.5	18.3	4.1	1.79	0.87	2.76	60.8	406	4.72	4.81	158	92.3	200	10.1	23.5078	8.81604	207.246	0.721478
199	0	2	1	0	0	1.78	75	0	1	0	0	38	53	54	1	18.5	23.9	4.42	1.09	0.86	3.04	81.4	327	7.32	4.77	156	95.6	349	8.8	23.6713	8.75881	207.332	0.237001
200	0	2	1	0	0	1.75	73.1	0	0	0	0	41	60	50	1	16.3	15.6	4.71	1.2	0.97	3.23	95.7	455	6.23	5.1	157	93.3	271	9.2	23.8694	8.69372	207.514	0.212781
201	1	2	1	0	0	1.83	83	0	0	0	0	52	53	57	1	16.7	15.7	3.66	1.07	0.67	2.54	51.1	315	5.18	4.49	138	92.9	227	11.1	24.7843	8.39448	208.051	0.468136
202	0	2	1	0	0	1.75	72.55	0	0	0	0	50	43	63	1	20.4	16	5.02	1.68	1.15	2.97	83.8	419	4.9	5.24	165	95.2	190	10.4	23.6898	8.79005	208.234	0.379032
203	1	1	1	0	0	1.66	65	0	0	0	0	36	71	45	0	25.9	32.6	4.69	1.64	1.02	3.17	72.5	383	5.22	5.07	142	86.8	321	9.8	23.5883	8.82921	208.266	0.474894
204	0	2	1	0	0	1.7	71.8	0	0	0	0	34	64	48	0	20.7	21	5.39	1.04	1.24	3.76	82.4	399	5.38	5.22	158	89.7	183	10.8	24.8443	8.40393	208.79	-0.175891
205	0	1	1	0	0	1.7	69	1	0	0	0	45	61	47	1	57.6	75.3	4.31	1.38	1.12	2.73	73.8	353	5.73	4.82	157	93.2	196	11.9	23.8754	8.74982	208.906	0.208755
206	0	2	1	0	1	1.75	70	0	1	0	1	48	59	49	1	20.2	26.2	3.61	1.1	1.08	2.16	94.2	424	10.78	4.33	132	92.4	255	10.5	22.8571	9.15502	209.258	0.0183491
207	1	2	1	0	0	1.69	75	1	0	0	0	35	58	48	1	16.3	6.3	5.61	0.69	1.42	3.43	68	260	5.25	4.48	146	96.9	156	9.6	26.2596	7.96918	209.267	-0.721721
208	1	1	1	0	0	1.62	65	1	1	0	0	44	63	50	1	16	9.2	4.73	0.92	1.13	2.98	74.8	344	6.45	4.47	122	83.9	282	8.8	24.7676	8.46272	209.601	-0.205599
209	0	1	1	0	0	1.75	70	0	1	0	0	47	60	52	1	17.3	25.3	4.1	1.55	1.02	2.66	56.6	332	7.85	5.12	159	86.5	202	9.7	22.8571	9.18079	209.847	0.418452
210	0	1	1	0	0	1.72	65	0	0	0	0	31	63	47	0	16.5	18.6	3.82	3.49	0.83	2.3	85.3	399	5.14	5.06	154	90.3	282	11.1	21.9713	9.56897	210.243	1.43623
211	0	1	1	0	0	1.7	68	1	0	0	0	36	70	54	0	23.9	30.6	4.81	2.11	0.99	3.21	97.1	281	4.52	5.43	164	91.9	350	9.5	23.5294	8.93722	210.287	0.756738
212	1	2	1	0	0	1.62	65.85	1	0	1	0	56	56	46	1	18.3	12.6	4.09	1.25	0.98	2.33	57.4	449	4.4	4.49	134	85.3	107	11.8	25.0914	8.38677	210.436	0.243346
213	0	2	1	0	0	1.7	70	1	0	0	0	47	65	50	1	20.5	18	4	1.23	0.85	2.79	73.3	407	6.06	4.28	159	104.9	143	10.2	24.2215	8.69074	210.502	0.369533
214	1	1	1	0	0	1.6	60.65	1	0	0	0	30	64	42	0	16.4	14.6	4.53	1.94	1.14	2.82	48.8	196	4.7	4.53	139	94.3	191	11.6	23.6914	8.89227	210.67	0.53166
215	0	1	1	0	0	1.78	66	0	1	0	0	42	60	50	0	47.9	153.9	5.76	2.99	0.88	3.95	66.1	632	10.35	4.51	135	89.6	157	9.9	20.8307	10.1143	210.688	1.22311
216	1	1	1	0	0	1.6	60	0	0	0	0	36	65	44	0	18	20	3.38	1.67	0.87	2.11	49.3	255	6.05	3.73	107	86.6	226	11.1	23.4375	8.9949	210.818	0.652086
217	0	2	1	1	1	1.72	70	1	0	0	1	40	60	55	1	21.5	21.9	5.31	1.8	1.11	3.34	87.9	337	5.16	4.67	154	92.3	190	8.5	23.6614	8.91074	210.841	0.483427
218	0	2	1	0	1	1.6	68.2	1	0	0	0	40	64	45	1	25.1	19.1	2.94	0.7	1.45	1.22	88.1	290	4.92	4.68	150	94.4	184	9.4	26.6406	7.91865	210.958	-0.728239
219	1	2	1	0	0	1.62	70	0	0	0	0	42	52	43	1	12.5	16.6	4.87	0.67	1.49	2.94	66.6	435	5.1	3.41	105	95.3	262	12.2	26.6728	7.91078	211.002	-0.799254
220	0	2	1	0	0	1.7	70	0	0	1	0	45	48	54	1	15.5	12.3	4.43	1.22	1.19	2.41	73.6	398	6.27	6.36	131	67	208	10.9	24.2215	8.71664	211.13	0.0248976
221	0	1	1	0	0	1.68	69	1	0	0	0	36	69	50	0	22.4	34.8	4.48	1.66	0.96	3.04	74.4	272	4.3	5.31	155	85.9	281	9.4	24.4473	8.64745	211.407	0.54764
222	1	2	1	0	0	1.6	62.3	0	0	0	0	46	31	54	1	27.4	29.5	4.84	1.64	1.21	3.03	73.2	275	4.53	5.99	181	92.8	244	11.2	24.3359	8.68744	211.417	0.304076
223	1	1	1	0	0	1.6	60	1	1	0	1	36	55	47	0	23.4	21.4	2.66	1.81	0.8	1.64	86.8	379	5.78	4.44	127	86.5	204	11.9	23.4375	9.02975	211.635	0.81647
224	0	1	1	0	0	1.7	70	0	0	1	0	35	65	49	0	24.5	22.3	4.14	1.11	1.66	2.26	72	318	7.05	4.58	144	99.6	128	11.8	24.2215	8.7394	211.681	-0.402458
225	0	2	1	0	0	1.7	75	1	0	0	0	38	64	46	1	17	12.6	2.36	0.8	0.78	1.17	73.4	394	5.62	4.74	145	90.9	138	11.2	25.9516	8.18521	212.419	0.0253178
226	1	1	1	0	0	1.58	57.95	0	0	0	0	27	61	45	0	20.9	26.8	2.34	2.24	1.01	1.03	51.5	260	5.33	4.72	143	92.8	325	9.3	23.2134	9.16184	212.678	0.796526
227	1	2	1	0	0	1.6	67	1	0	0	0	44	68	43	1	51.5	52.7	4.67	0.81	1.03	2.93	47.6	305	5.25	4.39	135	93.2	328	10.1	26.1719	8.12952	212.765	-0.24028
228	0	1	1	1	0	1.76	72.55	1	1	0	0	38	63	54	0	30.8	35.2	3.67	1.18	0.92	2.34	92	495	9.37	5.22	156	87.7	235	10.3	23.4214	9.08504	212.784	0.248896
229	1	1	1	0	0	1.62	65.95	0	0	0	0	40	63	48	1	36.1	39.7	3.16	1.13	1.03	1.85	64.8	396	5.28	3.9	118	90	202	10.2	25.1296	8.46816	212.801	0.0926588
230	0	2	1	0	0	1.68	70.2	0	0	0	0	42	62	48	1	15.3	14.8	4.67	1.33	0.94	2.79	67.7	390	4.92	4.74	152	91.6	219	9.4	24.8724	8.5605	212.921	0.347054
231	1	2	1	0	0	1.76	78.85	0	1	0	0	30	64	40	1	19.6	20.1	2.9	0.72	0.93	1.74	60.2	267	7.5	5.49	147	81.8	259	11.7	25.4552	8.36842	213.02	-0.255933
232	0	1	1	0	0	1.68	70	1	1	1	1	35	62	50	0	17.7	14.4	3.09	1.01	0.87	1.98	78.3	461	6.69	3.99	134	95.5	182	9	24.8016	8.59258	213.11	0.149212
233	0	1	1	0	0	1.7	70	0	0	1	0	30	69	47	0	23.3	19.3	5.64	1.89	1.14	3.87	82.5	303	4.4	5.29	165	91.1	253	10	24.2215	8.8002	213.154	0.505549
234	0	2	1	0	0	1.67	69.9	1	0	0	0	46	44	53	1	31.6	55.8	3.63	1.08	1.08	2.02	89.6	389	5.75	5.6	167	87.9	235	10.5	25.0636	8.50818	213.246	0
235	0	2	1	0	0	1.68	66.8	0	0	0	0	44	35	49	1	22.2	21.2	4.79	1.68	1.51	2.85	61.4	61.4	6.11	5.22	167	95.2	200	10.3	23.6678	9.01074	213.264	0.106684
236	0	1	1	0	0	1.63	65.25	0	0	0	0	36	59	51	0	20	19.4	4.59	1.67	1.13	3.02	85.4	469	4.45	5.26	159	86.9	187	10.3	24.5587	8.68775	213.36	0.390606
237	0	2	1	0	0	1.75	77	1	0	0	0	45	63	55	1	37.5	19.4	4.53	1.18	0.86	2.94	76.5	420	5.17	5.97	188	89.3	179	11.4	25.1429	8.4904	213.473	0.316337
238	1	1	1	0	0	1.68	66	1	0	0	0	37	62	46	0	16.6	13.5	5.33	2.5	1.16	3.56	51.4	345	4.63	4.46	136	87.4	213	9.4	23.3844	9.13086	213.519	0.767871
239	0	1	1	0	1	1.7	71.2	0	0	1	0	38	65	43	1	13.9	9.4	5.21	1.38	0.88	33.51	90.4	349	5.28	5.22	146	84.1	289	10.4	24.6367	8.66803	213.551	0.449917
240	1	1	1	0	0	1.65	65	0	0	0	0	32	70	44	0	144.9	133.8	4.02	1.92	1.13	2.56	72.2	350	5.07	5.27	158	90.9	256	11	23.8751	8.95768	213.866	0.530108
241	0	2	1	1	0	1.72	75	0	0	1	0	41	38	58	1	23.2	19.1	2.6	1.12	0.84	1.43	81.3	440	5.16	4.57	159	99.6	136	10.8	25.3515	8.43628	213.873	0.287682
242	1	2	1	0	0	1.65	71	1	0	1	0	40	71	48	1	16	14.1	6.24	0.97	1.43	3.92	65	323	4.73	4.37	133	94.1	148	9.9	26.079	8.20548	213.991	-0.388134
243	0	1	1	0	0	1.7	70	0	0	0	0	41	65	45	1	19.4	19.9	5.4	1.73	1.15	3.65	69.2	433	5	5.48	159	89.6	268	10	24.2215	8.83958	214.107	0.408359
244	1	2	1	0	0	1.5	52	1	0	0	0	30	60	42	0	20.5	8	5.56	2.17	1.17	3.5	62	714	6.19	4.79	150	94.2	143	11.9	23.1111	9.27968	214.464	0.617723
245	1	1	1	0	0	1.54	57.5	1	0	0	0	32	64	42	0	19	19.5	5.89	1.71	1.6	3.77	74.6	287	5.09	3.85	125	93.8	208	11.8	24.2452	8.84579	214.468	0.0664897
246	0	2	1	0	0	1.62	65.15	1	0	0	1	39	61	44	1	37.8	44.9	4.39	1.37	1.21	2.84	76.4	453	5.19	4.72	150	91.5	191	12.1	24.8247	8.64356	214.574	0.12419
247	1	2	1	0	0	1.62	70	1	0	0	1	41	63	47	1	24.9	21.2	3.08	0.71	1.18	1.71	56.9	378	5.51	4.65	141	87.1	236	9.4	26.6728	8.04609	214.611	-0.508005
248	0	1	1	0	0	1.73	74.05	0	0	1	1	41	56	58	0	15.2	8.4	2.68	1.57	0.65	1.75	76.1	340	4.67	4.46	137	92.6	388	8.7	24.7419	8.67425	214.617	0.881859
249	0	1	1	0	0	1.75	70.7	0	0	1	0	46	63	48	1	24.5	22.5	4.6	2.32	0.96	2.73	65.5	322	5.96	4.54	148	96.9	214	9.9	23.0857	9.30865	214.897	0.882389
250	0	1	1	0	0	1.69	67.3	0	0	0	0	26	63	45	0	19.5	28.7	6.4	2.38	1.47	3.73	62.1	273	4.83	4.98	151	89	198	9.6	23.5636	9.12396	214.993	0.481838
251	0	2	1	1	0	1.78	78	1	0	0	1	43	50	54	1	14.1	10.8	5.1	1.21	0.99	3.51	88.8	400	6.45	4.68	142	93.2	169	10.3	24.6181	8.73672	215.081	0.200671
252	1	1	1	0	0	1.64	64.5	0	0	0	0	34	72	45	0	16.6	11.5	5.54	1.82	1.44	2.9	56.4	338	5.41	4.06	126	96.8	266	9.5	23.9813	8.9691	215.09	0.234193
253	1	1	1	0	0	1.58	61.85	1	0	0	0	45	53	50	1	17.9	16.3	3.88	1.44	1.15	2.47	55.2	270	5.17	4.72	135	91.9	333	9.5	24.7757	8.68953	215.289	0.224881
254	0	1	1	0	0	1.7	71.1	1	0	0	0	32	68	49	0	24	27.5	3.63	1.33	0.86	2.17	72.2	343	5.97	4.93	146	87	338	9.2	24.6021	8.75394	215.365	0.436002
255	1	1	1	0	0	1.56	60	1	0	0	0	28	66	44	0	45.9	45	4.21	1.73	1.54	2.29	80.3	251	4.53	4.65	143	92	276	10	24.6548	8.74086	215.504	0.116339
256	1	1	1	0	0	1.56	58.75	0	0	0	0	30	65	46	0	15.6	14.4	6.44	1.58	1.31	4.65	71.7	350	5.98	4.87	142	86.2	261	10.2	24.1412	8.92786	215.529	0.187398
257	0	2	1	0	0	1.77	85	0	0	0	0	55	63	53	1	24.9	33.5	4.36	0.68	1.21	2.66	80.4	362	5.22	5.55	176	90.8	205	10.3	27.1314	7.94885	215.664	-0.576283
258	0	1	1	0	0	1.78	70	1	1	0	0	35	61	54	0	24.7	28.6	4.07	3.76	0.72	2.53	64.6	313	5.81	5.47	159	84.5	216	10.4	22.0932	9.76602	215.762	1.65292
259	0	1	1	0	0	1.75	70.65	0	0	1	0	43	63	49	1	22.4	17.5	3.71	3.86	0.88	1.96	91.3	408	3.79	5.14	167	92	245	9.3	23.0694	9.36505	216.046	1.4785
260	0	1	1	0	0	1.7	70	0	1	1	0	43	57	50	1	20.5	20.3	2.53	1.54	0.8	1.44	65.1	360	6.1	4.69	151	95.5	119	12.5	24.2215	8.92209	216.106	0.654926
261	0	2	1	0	0	1.7	72.05	0	0	0	0	43	56	49	1	31.3	27.3	6.68	1.41	1.52	4.5	65.6	365	5.2	4.41	149	99.3	261	9.8	24.9308	8.67427	216.256	-0.0751206
262	0	2	1	0	0	1.68	68	1	0	0	0	42	30	59	1	32.3	37	3.46	1.76	0.74	2.01	82.9	138	5.64	5.91	152	81.4	405	8.8	24.093	8.97722	216.288	0.866419
263	0	2	1	0	0	1.82	75	0	1	0	0	53	46	65	1	15.5	14.5	5.64	2.01	0.98	3.85	71.5	342	8.82	4.53	142	93.2	185	10.2	22.6422	9.55717	216.395	0.718337
264	0	1	1	0	0	1.76	71.5	0	1	0	0	41	46	60	1	23.6	18.6	4.41	1.04	1.34	2.72	68.7	211	14.33	3.95	129	98.2	169	10.7	23.0824	9.38359	216.596	-0.253449
265	1	2	1	0	0	1.58	65	0	0	0	0	46	64	43	1	17.3	11.7	4.95	1.07	1.06	3.43	51.8	245	4.87	3.94	115	88.1	227	10.9	26.0375	8.33277	216.964	0.00938974
266	1	1	1	0	0	1.59	61.8	1	0	1	0	38	58	49	1	25.5	20.4	5.59	1.78	1.55	3.44	82	415	5.06	4.61	132	88.7	221	11.6	24.4452	8.88	217.074	0.138358
267	1	1	1	0	0	1.6	58.5	1	0	0	0	36	62	46	0	23.4	13.5	4.17	3.68	0.84	2.67	65.2	346	4.59	4.81	138	89.4	285	9.6	22.8516	9.50881	217.291	1.47727
268	0	1	1	1	0	1.79	78	1	1	1	0	35	56	40	1	35.3	57.9	5.75	0.98	1.05	3.72	80.4	450	9.73	4.68	138	88.2	137	9.2	24.3438	8.93703	217.561	-0.0689929
269	1	2	1	0	0	1.56	63	1	0	0	0	43	58	46	1	18.3	16.7	2.58	0.9	0.84	1.5	67.4	308	6.28	4.56	133	88.6	232	10.7	25.8876	8.41403	217.819	0.0689929
270	0	1	1	0	0	1.6	63	0	0	0	0	36	63	48	0	28.6	40.5	4.98	2.08	1.02	3.36	59.2	389	4.3	5.1	149	86.5	400	9.4	24.6094	8.873	218.359	0.712565
271	0	1	1	0	0	1.74	70.4	0	0	0	0	42	63	50	1	15.8	24	3.91	2.46	0.94	2.58	76	350	6.11	5.71	170	87.6	234	11.2	23.2527	9.39211	218.392	0.962037
272	1	2	1	0	0	1.61	65	1	0	0	0	43	41	57	1	23.5	49.1	4.43	1.19	1.03	2.78	61.4	332	6.42	4.81	149	90	141	12.6	25.0762	8.71539	218.549	0.144395
273	0	1	1	0	0	1.82	82.5	1	0	0	1	40	67	50	0	16.7	15.9	3.34	1.44	0.64	2.18	60.8	331	5.68	4.99	151	89.2	271	11.2	24.9064	8.78361	218.768	0.81093
274	0	1	1	0	0	1.74	74.25	0	0	1	0	36	63	51	0	20.5	30.7	5.5	1.71	1.14	3.63	64.5	507	5.5	5.3	165	88.5	161	11.2	24.5244	8.92326	218.837	0.405465
275	1	1	1	0	0	1.6	56.65	1	1	0	0	29	64	44	0	23.4	35.3	6.29	2.5	1.42	3.9	47.7	247	9.9	4.45	139	93.7	146	11.8	22.1289	9.89084	218.874	0.565634
276	0	1	1	1	0	1.67	67	1	0	0	0	35	63	45	0	17.7	21	6.34	2	0.9	4.5	84.9	380	5.71	4.82	140	94.2	488	9.1	24.0238	9.11738	219.034	0.798508
277	0	1	1	0	0	1.72	72	0	0	0	0	30	61	49	0	20.7	23	4.13	1.83	0.83	2.8	74.4	436	5.55	5.55	169	87.2	196	9.6	24.3375	9.00013	219.041	0.790646
278	0	1	1	0	0	1.75	78.4	1	0	0	0	35	73	49	0	33.5	31.5	3.14	1.4	0.94	1.66	74.6	223	4.66	4.87	155	94.3	175	9.9	25.6	8.5575	219.072	0.398348
279	0	1	1	0	0	1.7	74.8	1	0	1	1	29	64	46	0	20	18.2	3.18	1.11	0.94	1.98	87.8	390	5.37	4.47	139	93.7	184	11.3	25.8824	8.46721	219.151	0.166235
280	1	2	1	0	0	1.56	62.1	1	0	0	0	43	63	50	1	25.8	44.8	3.82	1.36	0.94	2.46	69.6	561	4.96	4.31	130	90.5	304	10.7	25.5178	8.59091	219.221	0.36936
281	0	1	1	0	0	1.73	75	1	1	0	0	39	57	40	1	42.9	67.3	3.87	1	1.06	2.47	63.5	390	7.91	4.29	131	90.9	175	10.6	25.0593	8.75015	219.273	-0.0582689
282	0	2	1	0	0	1.8	85.3	0	0	0	0	58	52	58	1	19.3	10.7	5.52	1.01	0.93	3.98	72.3	537	5.14	4.92	153	93.7	165	10.6	26.3272	8.32902	219.279	0.082521
283	0	2	1	0	0	1.63	66.5	1	0	0	0	40	60	51	1	19.5	39.3	6.21	1.5	1.37	4.37	59.2	264	5.36	4.89	155	85.3	363	8.8	25.0292	8.76645	219.417	0.0906544
284	0	1	1	0	0	1.72	75.25	0	0	0	0	35	63	50	0	21.9	16.9	4.38	1.42	1.4	2.31	76.1	357	4.93	4.39	142	94.8	168	11.3	25.436	8.62801	219.463	0.0141846
285	0	2	1	0	0	1.76	80	1	0	1	0	42	63	50	1	20.6	27	3.68	1.3	1.51	1.9	75	406	4.78	4.82	146	85.5	228	10.2	25.8264	8.50882	219.753	-0.149745
286	0	1	1	1	1	1.7	74.3	1	1	1	0	39	60	44	0	25.3	19.5	2.6	1.17	0.81	1.61	95.4	332	5.57	4.29	146	96.7	213	9.4	25.7093	8.55642	219.98	0.367725
287	0	1	1	0	0	1.71	75	1	0	1	0	32	61	45	0	20.8	16.3	3.12	1.3	0.95	1.74	59.9	238	5.13	4.47	142	94	156	10.7	25.6489	8.57949	220.055	0.313658
288	0	1	1	0	1	1.76	67	0	0	0	0	40	63	52	1	29.9	26.8	4.54	5.14	2.02	1.84	75.4	492	6.42	4.83	157	96.7	147	10.1	21.6296	10.1785	220.157	0.933956
289	1	1	1	0	0	1.6	60	1	1	0	0	31	60	45	0	22.4	16.1	5.13	3.23	0.85	3.45	54.5	327	4.67	3.78	113	93.7	255	10.2	23.4375	9.39566	220.211	1.335
290	1	1	1	0	0	1.58	61.4	0	0	0	0	36	63	44	0	25.5	46.9	5.22	1.67	1.05	3.5	61.5	325	5.87	4.01	125	88.5	184	9.2	24.5954	8.9647	220.49	0.464033
291	0	1	1	0	0	1.68	72	0	0	0	0	34	65	48	0	17.7	15.1	4.36	1.65	0.95	2.99	68.3	267	4.31	5.31	161	89.8	199	10.6	25.5102	8.64373	220.503	0.552069
292	0	2	1	0	0	1.66	69.7	0	0	0	0	38	68	46	1	23.2	23.4	4.62	1.43	1.19	2.71	82.6	543	5.36	5.04	160	95.4	151	11.1	25.2939	8.71866	220.529	0.183721
293	0	2	1	1	1	1.68	72.8	1	0	1	0	39	56	43	1	21.8	28.5	2.77	1.38	0.87	1.49	85.1	319	4.71	5.16	164	90.7	124	11	25.7937	8.55379	220.633	0.461346
294	0	1	1	0	0	1.64	65	1	0	0	0	46	52	48	1	31.3	48.6	6.55	2.48	1.41	4.32	65.4	368	4.68	5.96	180	89.3	299	11	24.1672	9.13357	220.733	0.564669
295	1	1	1	0	0	1.55	55	1	1	0	0	34	61	43	0	11.7	10.7	4.2	2.39	0.88	2.66	73.2	413	8.12	4.69	149	95.1	269	11.3	22.8928	9.64764	220.862	0.999127
296	0	2	1	0	0	1.85	83.4	1	0	0	0	51	55	55	1	30.7	42.8	3.53	1.68	1.13	2.05	93.3	415	6.5	5.42	164	83.8	209	10.9	24.3682	9.07261	221.083	0.396576
297	0	1	1	0	0	1.67	70	1	0	1	0	39	58	49	1	19.6	20.3	4.92	1.13	1.11	3.24	68.3	526	7.43	6.14	196	96.1	217	11	25.0995	8.80976	221.121	0.0178576
298	0	1	1	0	0	1.65	70	1	1	1	0	27	63	48	0	16.9	13.6	2.59	1.42	0.75	1.58	68.8	311	4.83	5.75	157	82.3	443	8.8	25.7117	8.60752	221.314	0.638339
299	1	1	1	0	0	1.63	68	1	1	1	1	54	33	47	1	49	17.6	4.51	0.98	1.75	2.45	89.9	402	7.32	4.88	144	89.1	107	11.7	25.5937	8.65242	221.448	-0.579818
300	0	1	1	0	0	1.7	69.3	0	0	0	0	45	57	51	1	43.6	57.7	5.85	2.36	1.02	3.91	74.5	644	5.45	5.63	177	90.6	252	9	23.9792	9.23629	221.479	0.838859
301	0	2	1	0	0	1.7	74.1	1	0	0	0	40	60	51	1	20.2	23.4	3.4	1.27	0.9	2.17	88.9	240	5.58	5.18	171	93.6	255	10.5	25.6401	8.64022	221.537	0.344377
302	0	2	1	0	0	1.76	85.55	1	1	1	0	50	67	51	1	20.3	20.3	2.82	0.7	0.82	1.79	90.5	261	5.5	4.68	145	93.6	193	10.6	27.6182	8.03009	221.776	-0.158224
303	1	1	1	0	0	1.56	60.5	1	0	0	0	36	63	45	1	23.9	19.8	3.79	1.45	1.36	2.11	63.8	473	6.48	5.45	159	87.2	257	10.1	24.8603	8.9223	221.811	0.0640789
304	1	2	1	0	0	1.62	66	1	0	0	1	44	67	50	1	29.3	27.3	5.68	1.75	1.47	3.61	59.5	343	4.87	4.82	142	92.7	309	10.2	25.1486	8.82473	221.93	0.174353
305	0	1	1	0	0	1.78	78	1	0	0	0	37	70	53	0	20.1	18.6	4.28	1.78	0.86	2.89	76.6	317	5.8	5.1	144	84.9	169	9.3	24.6181	9.01649	221.969	0.727436
306	1	2	1	0	0	1.6	63.55	1	0	0	0	45	64	50	1	16.5	20	5.34	1.89	1.21	3.45	56.6	441	5.08	4.93	148	87.2	225	9.6	24.8242	8.94391	222.025	0.445956
307	0	2	1	0	0	1.7	67.75	1	0	0	1	45	63	52	1	25.7	26.7	6.97	2.5	1.36	4.45	66.6	296	6.51	5.33	166	88.7	192	10.5	23.4429	9.47165	222.043	0.608806
308	0	2	1	0	0	1.78	86.2	1	0	0	0	40	54	57	0	16.2	14.5	3.97	0.96	0.98	2.46	68.8	358	4.58	5.11	156	88.8	170	10	27.2062	8.16289	222.081	-0.0206193
309	0	2	1	0	0	1.74	80.25	1	0	1	0	42	67	46	1	19.1	29.1	3.01	0.98	0.91	1.74	79.3	303	5.65	4.63	140	89.2	174	10.5	26.5061	8.39347	222.479	0.074108
310	1	2	1	0	0	1.6	67	1	1	1	0	50	62	43	1	20.8	24.7	4	0.82	1.19	2.2	63.3	296	7.52	4.49	146	93.8	203	10.5	26.1719	8.50113	222.491	-0.372404
311	0	2	1	0	0	1.72	69.4	0	0	0	1	40	57	45	1	25.1	30.4	4.92	3.05	1.01	2.98	73	299	5.41	5.04	155	92.9	140	10.8	23.4586	9.48541	222.515	1.10519
312	1	2	1	0	0	1.64	70	0	0	0	0	39	40	53	1	23	20.2	4.27	1.45	1.14	2.7	84.2	296	4.49	4.78	157	96.9	287	10.4	26.0262	8.55543	222.665	0.240535
313	1	2	1	0	0	1.62	67.35	1	0	1	0	44	69	50	1	30.1	22.6	4.34	1.41	1.14	2.72	74.5	405	5.28	4.64	143	90.5	260	10.2	25.663	8.68953	223	0.212561
314	0	2	1	0	0	1.74	80.65	0	1	0	0	37	61	48	1	25.6	21.4	3.3	0.83	0.86	1.97	57.3	268	6.54	5.62	157	85.2	179	11.1	26.6383	8.37362	223.059	-0.0355067
315	0	2	1	1	0	1.65	72	1	0	0	0	46	66	49	1	16.4	12.6	4.34	1.09	1.04	2.77	90.2	280	5.41	5.52	172	90.8	171	10	26.4463	8.45644	223.641	0.046957
316	0	1	1	0	0	1.7	75.55	1	0	0	0	36	63	50	0	18.2	22.3	6.05	1.14	1.44	3.56	67.1	393	5.75	5.15	153	88.2	201	11.9	26.1419	8.56225	223.833	-0.233615
317	0	2	1	1	0	1.7	75	0	0	0	0	46	53	49	1	30.9	40.7	2.66	1.38	0.87	1.65	99.5	392	5.06	4.82	158	96.1	185	10.1	25.9516	8.62547	223.844	0.461346
318	1	1	1	0	0	1.64	63	1	0	0	0	33	56	48	0	27.1	45.6	4.16	3.12	1.07	2.54	67.2	317	5.69	4.49	139	90.4	303	8.8	23.4236	9.55856	223.895	1.07017
319	1	1	1	0	0	1.64	63	1	0	0	0	33	56	48	0	27.1	45.6	4.16	3.12	1.07	2.54	67.2	317	5.69	4.49	139	90.4	303	8.8	23.4236	9.55856	223.895	1.07017
320	0	2	1	1	0	1.65	70	0	0	1	0	45	55	49	1	42.1	53.3	3.54	1.25	1.05	2.02	85.3	532	6.08	6.74	204	91.2	309	9.9	25.7117	8.71017	223.953	0.174353
321	1	1	1	0	0	1.61	64.7	0	0	0	0	29	70	46	0	16.4	21.2	4.49	1.97	0.79	3.19	52.6	158	5.04	4.9	148	86.9	276	10.3	24.9605	8.97746	224.081	0.913756
322	1	2	1	0	0	1.58	58.1	0	1	0	0	40	32	58	1	50.9	43.5	6.19	2.69	1.77	3.82	62.2	409	7.08	5.23	164	88.3	255	10.3	23.2735	9.62883	224.097	0.418562
323	0	2	1	0	0	1.74	80.6	0	0	0	0	43	64	48	1	14.7	13.9	4.33	0.89	1.33	2.72	88.7	305	6.39	5.06	164	94.9	238	10.1	26.6217	8.42022	224.161	-0.401713
324	0	1	1	0	0	1.7	75	1	0	1	0	42	67	48	0	22.2	18.6	3.35	1.47	1.07	1.76	75.4	290	4.84	5.42	166	89.3	224	10.6	25.9516	8.64419	224.33	0.317604
325	1	2	1	0	0	1.58	62	0	0	0	0	39	60	40	1	22.5	23.8	4.64	2.23	1.03	2.83	57	411	4.75	4.83	155	95.9	153	10.5	24.8358	9.04216	224.569	0.772443
326	1	2	1	0	0	1.61	70	1	0	0	0	37	65	44	1	74.2	41.9	3.03	0.89	1.18	1.63	77.8	311	5.8	4.83	145	91.1	291	9.1	27.0051	8.32334	224.773	-0.282048
327	0	2	1	1	0	1.65	71	0	0	0	0	51	21	56	1	25.3	36.7	3.3	1.24	0.86	2.09	87.6	440	5.61	6.35	191	87.9	205	9.9	26.079	8.62168	224.845	0.365934
328	0	2	1	0	0	1.88	83.65	1	1	0	0	42	46	57	1	15.7	14.5	5.19	1.88	0.93	3.63	98.6	385	8.91	6.33	183	85.3	245	11.7	23.6674	9.50046	224.851	0.703842
329	0	2	1	0	0	1.63	71.65	1	0	0	0	44	62	52	1	24.3	17.7	4.21	1.17	1.09	2.75	81.3	483	4.48	5.32	164	92.3	229	9.1	26.9675	8.33864	224.873	0.0708261
330	0	2	1	0	0	1.65	75	1	0	0	0	49	60	52	1	50.7	99.3	2.79	0.85	0.69	1.84	83	516	5.18	5.31	157	86.8	147	11.6	27.5482	8.1643	224.912	0.208545
331	1	1	1	0	0	1.56	63.15	1	0	0	0	37	58	44	1	16.3	15.7	4.1	1.49	1.18	2.38	60.9	348	4.91	4.45	142	93.9	162	11.1	25.9492	8.67207	225.033	0.233262
332	1	1	1	0	0	1.5	57.9	1	0	1	0	39	64	46	1	22.9	35.2	3.71	1.57	1.16	2.15	50.4	394	5.02	4.57	142	93.7	246	10.3	25.7333	8.74652	225.077	0.302656
333	1	1	1	0	0	1.46	56.35	0	0	0	0	37	60	44	1	22.5	22.3	4.72	1.23	1.1	2.85	74.6	263	5.1	4.15	135	94.7	180	10	26.4355	8.51827	225.185	0.111704
334	0	1	1	0	0	1.8	80	1	0	1	0	30	71	46	0	18	30.9	2.48	2.33	0.62	1.59	84.7	489	4.93	4.68	139	90.8	252	10.5	24.6914	9.12322	225.265	1.3239
335	1	1	1	0	0	1.55	60.9	0	0	0	1	28	66	48	0	17.1	19.3	3.35	1.68	1.12	2.05	47.3	240	5.41	4.35	135	90.6	275	10.4	25.3486	8.88906	225.325	0.405465
336	0	2	1	0	0	1.7	79.55	1	0	0	0	40	56	55	1	28.6	27.9	3.72	0.97	1.17	2.29	91	458	4.64	5.07	157	92.9	169	12.1	27.526	8.18627	225.335	-0.187463
337	1	1	1	0	0	1.55	63	1	0	0	0	34	60	46	0	14.7	14.2	3.93	1.33	0.91	2.67	41	234	5.09	4.99	141	87	260	9.8	26.2227	8.59447	225.37	0.37949
338	1	1	1	0	0	1.58	61	0	0	1	0	40	71	43	1	27.1	21.8	3.9	1.97	1.13	2.3	48.8	235	6.46	3.92	120	90.3	148	11.8	24.4352	9.22568	225.431	0.555816
339	1	1	1	0	0	1.64	64.4	1	0	0	0	42	64	43	0	22.3	15.4	3.81	3.37	0.86	2.44	65.6	247	4.61	4.57	135	92.3	127	12.8	23.9441	9.42516	225.677	1.36574
340	0	1	1	0	0	1.72	70	0	1	0	0	33	67	48	0	30.1	46.6	4.47	1.35	0.99	2.76	95.3	456	12.91	5.35	170	88	268	9.8	23.6614	9.54012	225.733	0.310155
341	0	1	1	0	0	1.76	77.95	1	0	0	0	30	65	48	0	15.7	21	4.77	2.05	0.88	3.37	66.3	431	4.81	4.65	147	93.1	264	9	25.1646	8.97055	225.741	0.845673
342	0	2	1	0	0	1.7	76.15	0	0	0	0	39	66	44	1	14	18.6	3.2	1.27	1.05	1.95	69.3	349	5.19	5.48	168	88	288	10.4	26.3495	8.56777	225.756	0.190227
343	0	2	1	1	0	1.74	79	0	0	0	0	50	63	53	1	16.8	15.7	3.06	1.36	0.84	1.92	94.1	451	5.3	4.42	143	93.9	187	9.5	26.0933	8.65721	225.895	0.481838
344	1	2	1	0	0	1.65	68	1	1	0	0	49	64	56	1	31.2	29.2	6.71	1.7	1.7	3.76	85.2	185	6.26	5.5	163	91.5	227	10.5	24.977	9.04683	225.963	0
345	0	2	1	0	0	1.65	65	0	0	1	1	42	59	52	0	25.4	28	4.31	3.19	0.8	2.65	78.5	514	5.08	5.19	159	88.6	220	10	23.8751	9.46735	226.034	1.38316
346	0	1	1	0	0	1.72	75	1	0	1	0	40	62	48	1	118.7	39.5	3.06	1.16	1.03	1.65	56.2	353	8.07	5.19	161	88.6	204	10.3	25.3515	8.91859	226.1	0.118861
347	1	2	1	0	0	1.63	65	1	0	0	0	48	62	46	1	24.3	39.5	4.07	2.16	0.83	2.63	91.7	451	5.99	4.39	131	92.5	326	9.4	24.4646	9.24222	226.107	0.956438
348	0	2	1	0	0	1.73	74.9	0	0	0	0	40	62	50	1	26.3	38.5	5.56	1.72	1.26	3.25	78.9	329	6.12	5.39	169	93.5	195	10.4	25.0259	9.0359	226.132	0.311213
349	0	2	1	0	0	1.75	72.45	0	1	0	0	44	50	46	1	14.6	15.5	5.95	1.76	1.32	3.47	59.4	446	10.11	4.75	153	91.8	182	10.3	23.6571	9.56086	226.183	0.287682
350	1	1	1	0	0	1.56	60	1	0	0	0	42	64	44	1	20.9	21.9	4.21	2.06	0.97	2.8	77.3	382	5.91	4.39	134	91.1	189	10.5	24.6548	9.18137	226.365	0.753165
351	0	2	1	0	0	1.7	72.7	1	0	0	1	39	57	52	1	21.9	13.4	4.59	1.99	1.24	2.67	77.3	444	5.12	4.96	167	93.8	263	10.5	25.1557	9.00331	226.485	0.473023
352	1	1	1	0	0	1.62	70	1	0	0	0	43	56	37	1	25.2	22.1	4.9	1.33	0.96	3.39	74.7	290	4.62	4.98	155	92.4	277	10.5	26.6728	8.49759	226.654	0.326001
353	0	2	1	0	0	1.63	75.95	1	0	1	0	51	56	45	1	17.6	27	2.29	0.77	0.62	1.3	94	385	4.53	4.57	140	90.8	177	9.8	28.5859	7.93137	226.726	0.216671
354	0	2	1	0	1	1.73	74.74	0	0	0	0	40	62	50	1	16	15.9	4.12	1.99	0.84	2.72	78	388	5.53	4.62	143	91.1	238	10.2	24.9724	9.08034	226.758	0.862488
355	0	2	1	0	0	1.72	80.35	0	0	0	0	54	57	48	1	17.7	24.9	4.45	1.17	1.05	2.98	76.6	461	4.54	4.53	155	103.3	156	10.9	27.16	8.35195	226.839	0.108214
356	1	1	1	0	0	1.6	60	1	1	0	0	38	57	41	1	11.9	11.5	6.88	2.65	0.94	4.16	63.9	378	7.58	4.69	129	83.4	313	9.9	23.4375	9.68209	226.924	1.03644
357	0	2	1	0	0	1.7	72.2	0	0	0	0	42	57	50	1	21	20.8	5.47	2.06	1.34	3.45	74.5	377	5.36	5.54	170	89.2	206	10	24.9827	9.08369	226.935	0.430036
358	0	1	1	0	0	1.72	69.9	0	1	0	0	35	63	47	0	19.5	25	5.9	1.06	1.55	3.94	68.2	282	17.56	5.45	164	91.7	234	11	23.6276	9.60591	226.965	-0.379986
359	1	1	1	0	0	1.55	59.3	1	0	0	0	40	60	47	1	21.6	18.3	5.99	2.65	1.28	3.93	53.2	350	4.66	4.27	133	90.9	196	11.6	24.6826	9.19559	226.971	0.7277
360	0	1	1	0	0	1.83	90	0	0	0	0	42	59	52	1	15.1	13.8	4.76	1.01	1.01	3.23	74.3	399	5.88	4.87	143	86.4	198	9.9	26.8745	8.46352	227.453	0
361	0	1	1	0	0	1.68	70.15	0	0	0	0	34	61	47	0	14.1	11.1	5.58	2.03	1.05	3.94	83	375	5.84	5.09	158	86.2	229	8.9	24.8547	9.15478	227.54	0.659246
362	0	1	1	0	1	1.72	76.15	0	1	0	0	43	59	55	1	14.3	12.1	3.97	1.33	1.05	2.54	70.7	362	6.51	5.6	176	89.6	191	11.8	25.7403	8.84054	227.558	0.236389
363	1	1	1	0	0	1.6	63	1	0	1	0	44	59	55	1	17.4	11.8	3.92	1.98	0.98	2.48	61.2	346	6.58	4.41	130	88.7	330	9.4	24.6094	9.24915	227.616	0.7033
364	1	1	1	0	0	1.72	70	1	0	0	0	40	64	45	1	23	14.5	5.43	3.5	1.09	3.6	63	318	5.43	4.26	133	89.9	243	9.2	23.6614	9.62672	227.782	1.16659
365	1	1	1	0	0	1.58	60	1	0	0	0	30	57	45	0	16	21.9	6.03	2.5	1.04	4.29	60.6	332	6.61	5.16	160	91.9	302	10.6	24.0346	9.48689	228.014	0.87707
366	1	1	1	0	0	1.61	66	1	0	0	0	37	63	48	1	20	14.8	6.95	2.08	1.69	4.35	68.9	433	4.68	4.29	138	96.7	247	12	25.462	8.95768	228.08	0.207639
367	1	1	1	0	0	1.68	75	1	0	0	0	39	61	50	1	22.6	23.7	2.9	1.46	1.07	1.6	49.3	285	4.59	5.01	150	89.2	244	10.7	26.5731	8.58433	228.113	0.310778
368	0	2	1	0	0	1.73	85	1	1	0	0	45	42	54	1	26.8	27.1	3.65	0.91	0.89	2.35	82.7	344	4.25	6.34	184	91.2	221	10.6	28.4005	8.03463	228.188	0.0222231
369	0	1	1	0	0	1.7	68	0	0	0	0	33	60	44	0	15	9.8	6.02	4.06	1.26	3.64	63	324	5.03	4.93	154	90.9	296	9	23.5294	9.69862	228.203	1.17007
370	0	1	1	0	0	1.72	72.4	1	0	0	0	36	61	46	0	18.7	24.4	6.92	1.83	1.07	4.8	46.4	300	7.68	4.91	152	94.9	236	10.5	24.4727	9.32495	228.207	0.536657
371	0	2	1	0	0	1.83	84	0	0	0	0	50	55	50	1	19	20.5	4.08	2.09	0.72	2.76	79.3	359	5.4	5.48	173	95.3	220	10.7	25.0829	9.10558	228.394	1.06567
372	0	2	1	0	1	1.7	76.5	0	0	0	0	35	57	44	0	29.8	31.8	6.82	1.43	1.42	4.59	81.4	323	4.9	5.28	170	90.9	209	8.9	26.4706	8.62893	228.413	0.00701757
373	0	2	1	0	0	1.71	80	0	0	0	0	31	58	47	0	15	11.6	4.99	0.99	1.47	3.03	72.6	475	5.36	5.09	163	94.5	214	10.8	27.3588	8.35093	228.472	-0.395313
374	0	2	1	0	0	1.79	80	0	0	1	0	36	69	48	1	35.3	27.9	5.15	2.37	1.11	3.23	83.3	388	4.99	5.3	172	98.3	290	9.9	24.968	9.15234	228.516	0.75853
375	1	1	1	0	0	1.6	67	0	0	1	0	44	67	47	1	18.5	13.7	3.66	1.57	1.12	2.21	56.8	322	4.95	4.42	122	84.2	291	10	26.1719	8.73248	228.545	0.337747
376	0	1	1	0	0	1.77	82	1	1	0	0	40	61	49	1	17.8	38.9	2.81	1.09	0.9	1.73	95.7	424	7.13	4.97	152	90.3	196	11.2	26.1738	8.73251	228.563	0.191538
377	0	1	1	0	0	1.76	75	0	1	0	0	45	33	60	1	26.7	26.8	4.95	0.99	0.92	2.71	90.6	395	15.96	5.01	148	90.4	96	13.1	24.2123	9.44205	228.614	0.0733313
378	1	2	1	0	0	1.68	65	1	0	0	0	47	54	52	1	40.9	74.7	4.65	4.71	1.07	2.76	62.9	341	5.48	4.76	149	91.6	235	10.9	23.03	9.93281	228.753	1.48203
379	0	1	1	0	0	1.8	87	1	0	0	0	31	64	49	0	16.2	17.1	3.56	1.17	0.7	2.45	83.2	463	5.38	5.3	151	85.5	328	10.5	26.8519	8.52171	228.824	0.513679
380	0	1	1	0	0	1.6	65.5	1	0	0	0	42	58	47	1	16.2	22.4	4.34	3.15	1.06	3.35	60.6	372	3.05	5.11	143	84.7	407	9.3	25.5859	8.94456	228.855	1.08913
381	0	1	1	0	0	1.72	79	1	1	1	0	42	62	48	1	27.7	39	3.79	1.44	0.87	2.45	65.3	351	4.61	4.55	138	86.6	245	10.1	26.7036	8.57489	228.981	0.503905
382	0	2	1	0	0	1.7	81.8	0	0	0	1	57	61	50	1	23.8	24.4	3.05	0.64	0.95	1.58	87.3	390	6.4	4.75	148	90.7	138	10.7	28.3045	8.09203	229.041	-0.394994
383	1	1	1	0	0	1.63	66.9	1	0	0	0	44	63	47	1	29.8	23	6.11	2.03	1.41	4.08	72	312	5.52	4.84	145	93.6	252	9	25.1797	9.09843	229.096	0.364446
384	0	1	1	1	0	1.7	72	0	0	1	0	36	63	50	1	19.6	15.9	3.95	1.92	0.85	2.64	86.1	544	6.48	5.22	162	87.2	177	10.3	24.9135	9.20306	229.28	0.814844
385	1	1	1	0	0	1.55	60	1	1	0	0	43	59	41	1	25.1	25.2	3.47	1.82	0.92	2.12	71.3	690	6.7	4.13	129	93.2	238	11.1	24.974	9.18296	229.335	0.682218
386	0	2	1	0	0	1.7	77.8	0	0	0	0	45	35	69	1	22.3	18.6	5.57	1.21	1.41	3.52	79.3	547	5.2	5.02	162	93.8	222	9.4	26.9204	8.5213	229.397	-0.152969
387	1	1	1	0	0	1.58	67	0	0	0	0	34	63	50	0	26	32	4.44	1.21	1.14	2.86	44.6	248	5.38	5.1	153	90.4	316	10.5	26.8386	8.55533	229.613	0.0595921
388	0	2	1	1	1	1.71	68.2	0	0	0	0	42	66	55	1	21.7	15	5.54	3.86	1.36	3.28	92.9	256	6.14	4.55	156	94.9	268	9.5	23.3234	9.84751	229.678	1.04318
389	0	1	1	0	0	1.73	80	0	1	0	0	40	60	52	1	20.7	18.2	4.35	1.32	0.97	2.97	87.3	344	5.12	5.04	157	89.9	214	10.1	26.7299	8.5928	229.685	0.308091
390	0	2	1	0	0	1.7	79.1	1	0	0	0	55	49	65	1	30.1	36.7	3.85	1.14	1.11	2.49	74.1	352	4.85	4.27	139	97.2	190	10	27.3702	8.39202	229.692	0.0266682
391	0	1	1	0	0	1.7	71	1	0	0	0	40	65	55	1	17.3	12.1	4.52	2.73	1.02	2.83	83.6	379	5.31	4.34	144	100.2	280	10.4	24.5675	9.35591	229.851	0.984499
392	1	1	1	0	0	1.6	63.95	0	0	1	0	35	63	45	0	15.4	17.1	4.13	1.72	1.07	2.34	48.5	269	7.23	4.68	144	90.2	269	9.2	24.9805	9.20258	229.885	0.474666
393	0	2	1	0	1	1.72	81	0	0	0	0	44	60	48	1	21.6	30.8	3.87	1.19	1.06	2.5	96.8	460	4.68	4.65	157	95.7	220	9.3	27.3797	8.39927	229.969	0.115684
394	0	2	1	0	0	1.75	80	1	0	1	0	58	51	52	1	25.4	19.6	4.15	1.37	1.01	2.55	78.2	338	6.13	5.58	158	84.2	202	10.6	26.1224	8.81002	230.139	0.30486
395	1	2	1	0	0	1.6	72.95	0	0	0	0	40	55	48	1	19.9	15.3	5.22	0.78	1.47	3.26	52	346	5.17	5.13	154	89.5	287	10.6	28.4961	8.07643	230.147	-0.633724
396	1	1	1	0	0	1.56	62.5	1	0	0	0	32	63	46	0	17.5	10.9	5.79	1.78	1.29	3.7	76	285	5.51	4.63	139	89.6	221	9.6	25.6821	8.9652	230.245	0.321971
397	0	1	1	0	0	1.82	80	0	1	0	0	42	55	52	1	24.8	21.5	5.82	1.32	1.24	4.17	68.4	353	13.19	5.14	166	93.2	184	11	24.1517	9.53911	230.385	0.0625204
398	0	2	1	0	0	1.8	80	1	1	0	0	44	50	58	1	18.2	19.5	3.79	2.24	0.73	2.23	80.8	541	6.31	5.01	154	87.4	208	10.9	24.6914	9.33063	230.386	1.12119
399	1	1	1	0	0	1.6	67	0	0	0	0	48	56	43	1	50.6	49.7	4.05	1.58	1.15	2.36	77.6	458	5.32	5.13	145	91.2	306	11.2	26.1719	8.81092	230.598	0.317663
400	0	1	1	0	0	1.73	77	1	0	0	0	39	61	41	1	12.6	10.2	4.31	2.01	0.98	2.58	86.1	463	4.89	4.57	145	95.8	158	10.9	25.7276	8.96734	230.708	0.718337
401	0	1	1	0	0	1.63	68.8	1	1	0	0	38	63	50	0	17	19.4	4.96	1.49	1.11	3.3	59.2	369	6.25	4.86	152	91.8	220	10.2	25.8948	8.91337	230.81	0.294416
402	1	2	1	0	0	1.65	70	1	0	0	0	51	58	45	1	14.5	8.1	4.7	1.58	0.85	3.41	64.9	334	6.32	4.97	143	88.1	176	12.1	25.7117	8.98316	230.972	0.619944
403	1	2	1	0	0	1.62	70.55	0	0	0	1	42	58	46	1	22.2	19.1	4.28	1.52	1.03	2.6	57.2	338	4.45	4.4	133	88.2	266	10.4	26.8823	8.59363	231.017	0.389152
404	1	2	1	0	0	1.6	64.55	1	0	1	0	42	66	50	1	24.6	20.4	3.47	2.17	1.04	2.15	70	192	5.55	4.26	137	94.6	258	9.5	25.2148	9.17054	231.234	0.735506
405	1	1	1	0	0	1.6	67	1	0	1	0	34	63	48	0	18.6	15	4.68	1.68	0.9	3.06	82.8	335	5.13	4.6	154	97	244	11	26.1719	8.83592	231.253	0.624154
406	1	1	1	0	0	1.63	70	1	0	0	0	46	63	44	1	27.2	22.9	5.96	1.36	1.35	3.77	65.1	296	5.98	4.43	139	94.1	239	10.5	26.3465	8.77792	231.267	0.00738011
407	0	1	1	0	0	1.64	68.5	1	1	0	0	43	53	43	1	13.3	12.7	5.52	1.53	1.09	3.84	81.7	301	7.25	4.92	151	89.4	264	8.9	25.4685	9.08829	231.465	0.33909
408	0	1	1	0	1	1.7	77.5	0	0	0	0	33	65	47	0	19.3	18.6	4.06	1.61	0.95	2.68	67.9	394	4.4	4.92	147	88.4	222	9.9	26.8166	8.63986	231.692	0.527527
409	0	2	1	0	0	1.73	75.4	1	0	0	0	39	61	46	1	14.3	13.4	5.56	2.29	1.03	3.65	83.4	588	5.4	4.94	165	93.7	249	10.2	25.193	9.19697	231.699	0.798993
410	1	1	1	0	0	1.6	63.8	1	1	0	1	46	62	48	0	14.9	12.1	4.2	1.9	0.87	2.73	68.6	312	7.22	4.19	125	88.5	302	10.4	24.9219	9.30073	231.792	0.781116
411	0	1	1	0	0	1.7	74.9	0	0	0	0	38	63	53	0	18.1	20.9	4.37	1.73	0.94	2.85	67.9	411	5.57	5.2	159	89.2	190	10.6	25.917	8.94753	231.893	0.609997
412	0	2	1	0	0	1.76	79.3	0	0	0	0	48	58	43	1	32.8	42.3	4.22	2.03	0.84	2.6	73.1	462	5.31	4.96	163	91.3	299	9.8	25.6005	9.05964	231.931	0.882389
413	1	2	1	0	0	1.56	64.35	0	0	0	0	42	65	50	1	18.6	23.6	6.43	1.79	1.06	4.37	64.5	278	4.56	5.13	156	91.8	171	10.9	26.4423	8.78156	232.205	0.523947
414	1	1	1	0	0	1.58	67	1	0	1	0	26	67	50	0	18.3	15.8	5.3	1.76	1.22	3.29	52.7	202	4.1	4.55	138	89.9	255	9.1	26.8386	8.65832	232.378	0.366463
415	0	1	1	0	0	1.7	72.05	0	1	0	0	36	63	52	0	18.8	33.4	4.77	2.16	0.93	3.13	63.1	293	6.51	5.2	156	90	161	10.5	24.9308	9.32546	232.491	0.842679
416	0	1	1	0	0	1.72	80	1	0	0	0	43	59	53	1	27.7	13	4.35	1.09	1.19	2.5	71.1	415	6.27	4.5	149	97.6	273	9.8	27.0416	8.60397	232.666	-0.0877756
417	1	2	1	0	0	1.67	69.35	0	0	0	0	40	62	49	1	21.9	19.1	4.47	2.55	0.69	2.83	60	325	5.69	5.38	154	88.8	225	9.7	24.8664	9.35682	232.671	1.30716
418	1	1	1	0	0	1.55	63.25	1	0	0	0	37	57	49	1	32.3	37.4	5.01	1.33	1.11	3.46	53.5	386	6.52	4.62	136	87.7	207	10.3	26.3267	8.84207	232.783	0.180819
419	0	1	1	1	1	1.68	77	1	0	0	0	37	64	42	1	26.9	19.7	4.44	1.37	1.36	2.56	98.4	443	4.67	5.1	155	89.8	194	10.7	27.2817	8.53799	232.931	0.00732604
420	1	1	1	0	0	1.54	65	0	0	0	0	31	63	45	0	18.6	25.2	5.01	1.33	1.14	3.49	75.7	298	4.63	4.39	135	92	221	11.4	27.4077	8.49975	232.958	0.154151
421	0	2	1	0	0	1.75	90	0	0	1	0	41	57	53	1	14.5	11.2	3.25	0.79	0.95	2.13	70	309	4.41	5.44	171	88.6	193	9.8	29.3878	7.93017	233.05	-0.184429
422	1	1	1	0	0	1.54	65	1	0	1	0	37	69	44	0	21.2	15.8	2.9	1.01	1.1	1.47	78.4	278	6.18	4.2	138	97.1	257	10.1	27.4077	8.51329	233.329	-0.0853598
423	1	2	1	0	0	1.58	66.25	0	0	0	0	38	56	50	1	26.3	21.8	3.96	1.6	1.09	2.56	65.9	519	5.17	4.3	138	94.7	197	10.5	26.5382	8.79489	233.401	0.383826
424	1	2	1	0	0	1.65	68.5	1	0	0	0	43	53	53	1	20.9	26.3	4.2	1.78	0.81	2.97	53.7	338	7.53	4.17	125	87.1	369	10	25.1607	9.27753	233.429	0.787334
425	0	2	1	0	0	1.7	71.15	1	1	0	0	40	70	51	1	18.8	15.1	4.79	2.16	1.06	3.18	45.2	298	7.69	4.9	155	87.3	130	11.7	24.6194	9.49205	233.688	0.711839
426	0	1	1	0	0	1.7	75.35	1	0	0	0	34	66	45	0	21	35.5	5.5	1.66	1.09	3.67	80.6	420	5.91	5.09	152	84.7	258	8.3	26.0727	8.96548	233.754	0.42064
427	0	2	1	0	0	1.7	78	0	0	0	0	39	62	48	1	17.1	15.6	5.08	1.34	1.09	3.36	95.5	493	5.4	4.69	146	90.2	180	9.4	26.9896	8.66109	233.759	0.206492
428	0	2	1	0	0	1.74	78	1	1	1	1	50	58	49	1	23.8	28.4	2.93	1.22	0.85	1.61	60	400	9.04	5.29	169	90.4	185	10.3	25.763	9.08253	233.993	0.36137
429	0	1	1	0	0	1.79	87	1	0	1	0	36	63	48	0	25.2	49.2	2.49	1.09	0.86	1.39	86.9	423	6.38	5.53	162	83.7	216	10.2	27.1527	8.62136	234.093	0.237001
430	0	1	1	0	0	1.78	82	0	0	0	0	36	68	54	0	24.7	37.5	3.34	2.17	0.74	2.23	68.1	375	4.91	5.39	168	91.5	181	10.8	25.8806	9.04802	234.168	1.07583
431	0	2	1	0	0	1.74	82.9	1	0	0	0	53	63	53	1	26.8	32.2	2.32	1.28	0.72	1.3	92.6	537	5.09	6.01	189	93.8	175	9.7	27.3814	8.55616	234.28	0.575364
432	1	1	1	0	0	1.56	62.9	1	1	0	0	30	66	50	0	12.5	11	3.49	2.09	0.89	2.04	53.4	238	5.2	5.09	152	90.4	340	9.3	25.8465	9.06784	234.372	0.853698
433	0	1	1	1	0	1.8	88	1	0	0	0	42	60	51	1	45	68.1	4.75	1.23	1.11	3.05	92.4	513	5.72	5.27	169	96.2	293	9.8	27.1605	8.633	234.477	0.102654
434	1	1	1	0	0	1.57	61.6	0	1	0	0	36	63	48	0	26.1	40	4.93	2.53	1.12	2.78	54.5	550	5.89	4.3	134	92.8	256	9.4	24.9909	9.38349	234.502	0.814891
435	0	2	1	0	0	1.7	72.65	0	0	0	0	39	63	45	1	16.6	17.8	2.95	2.16	0.75	1.7	80.5	262	6.54	4.82	152	90.7	152	11.4	25.1384	9.33006	234.543	1.05779
436	0	2	1	0	0	1.8	87.85	0	0	0	0	40	52	60	1	25.5	25.4	4.66	1.44	0.85	3.23	63.1	535	4.98	5.82	177	88.7	270	10.4	27.1142	8.65209	234.594	0.527162
437	0	1	1	0	0	1.75	85	0	0	0	0	32	68	49	0	14.8	12.8	4.61	1.14	0.95	2.97	78.3	453	5.18	5.18	166	92.5	181	12.5	27.7551	8.45785	234.749	0.182322
438	0	2	1	0	0	1.63	70	0	0	0	0	42	45	57	1	23.2	37.2	4.52	2.03	0.82	3.32	68.6	315	4.63	5.91	172	89.3	175	9.9	26.3465	8.92261	235.079	0.906487
439	0	1	1	0	0	1.78	86.35	0	0	0	0	39	63	53	0	26	25.3	5.41	1.35	1.37	3.39	64.4	444	5.18	4.72	140	89.8	174	10.3	27.2535	8.62693	235.114	-0.0147061
440	0	2	1	0	0	1.78	82.3	1	0	0	0	46	57	57	1	19.5	30.2	4.6	1.94	1.02	2.98	88.1	393	5.52	4.71	152	89.8	231	9.3	25.9753	9.05308	235.156	0.642885
441	0	2	1	0	0	1.78	85.8	1	1	1	0	42	60	49	0	29.3	19.6	3.64	1.35	0.99	2.19	72.6	301	5.51	5.13	171	94.7	281	8.8	27.0799	8.68869	235.289	0.310155
442	0	2	1	0	0	1.65	75	0	0	0	0	38	60	42	1	21.7	26.8	3.93	1.34	1.05	2.36	62.5	254	4.86	4.62	149	94.8	265	10	27.5482	8.55573	235.695	0.243879
443	0	2	1	0	0	1.72	74.55	0	0	0	0	35	61	55	1	28.4	38.2	3.9	2.36	0.81	2.39	85.3	453	6.14	5.9	174	85.8	177	9.6	25.1994	9.3555	235.753	1.06938
444	0	2	1	0	1	1.74	85	0	0	0	0	42	60	50	1	37.5	41.5	4.96	1.07	1.1	3.43	66.9	368	5.2	4.6	156	96.3	117	10.8	28.075	8.39833	235.784	-0.0276515
445	1	2	1	0	0	1.74	75	1	1	0	0	43	53	54	1	21.4	21.7	5.13	1.91	1.06	3.28	77.2	374	9	5.32	158	88.5	344	10.8	24.7721	9.52635	235.988	0.588834
446	1	1	1	0	0	1.57	66.45	1	1	1	0	34	63	48	0	19.6	19.9	3.06	1.07	0.79	1.71	51.1	250	7.43	4.69	134	86.8	232	10.2	26.9585	8.7552	236.027	0.303381
447	0	2	1	0	0	1.8	90	1	0	1	0	42	63	48	1	32	23.7	4.45	1.26	1.1	3.03	90.4	427	4.91	4.36	155	103.2	174	9.4	27.7778	8.5044	236.233	0.135802
448	0	1	1	0	0	1.65	74	1	0	0	0	28	63	51	0	14.6	13.9	4.85	1.45	1.01	3.06	85.5	277	5.16	4.98	156	94.6	247	10.7	27.1809	8.69452	236.325	0.361613
449	1	1	1	0	0	1.68	73.75	0	1	0	0	38	63	50	0	16.8	24.6	4.47	1.48	1.1	2.92	52.5	404	7.19	4.49	145	86	280	9.6	26.1302	9.04675	236.394	0.296732
450	0	2	1	0	0	1.65	71.85	0	0	0	1	43	57	46	1	29.4	26.8	5.56	1.65	1.19	3.68	71.1	307	5.9	4.51	140	94.9	169	10.6	26.3912	8.95774	236.405	0.326822
451	0	1	1	0	0	1.7	80	0	0	1	0	39	62	50	1	20.7	22.6	3.83	1.46	0.92	2.45	87.7	359	4.41	4.95	156	92.7	153	9.4	27.6817	8.54433	236.521	0.461818
452	1	1	1	0	0	1.63	70	1	0	0	0	34	64	46	0	18.6	13.6	4.06	1.85	1.01	2.57	60.2	314	5.37	4.87	151	94.5	166	11.1	26.3465	8.97803	236.54	0.605235
453	0	2	1	0	0	1.66	78	1	0	0	0	48	62	48	1	29.5	37.5	3.68	1.1	1.05	2.32	85.6	420	4.86	5.39	175	92.2	233	10.8	28.306	8.35837	236.592	0.04652
454	1	1	1	0	0	1.58	66.45	0	0	0	0	33	67	47	0	34.4	43.5	4.8	1.65	1.14	2.86	53.1	250	5.53	4.43	111	80.4	356	10.3	26.6183	8.89298	236.716	0.369747
455	1	1	1	0	0	1.66	66.45	0	1	0	0	39	65	48	1	19.8	14.2	4.27	3.87	0.97	2.53	37	332	5.94	3.98	122	91	230	9.3	24.1145	9.81698	236.732	1.38371
456	0	2	1	0	0	1.75	80.3	1	0	0	0	48	72	52	1	29.4	22.1	3.88	2.21	0.91	2.44	98.9	677	4.73	4.81	155	95.2	279	10.9	26.2204	9.02893	236.742	0.887303
457	1	1	1	0	0	1.58	65	1	0	1	0	40	63	50	1	19.1	11.2	2.91	2.05	0.84	1.78	65.1	452	5.44	4.04	124	89.1	254	9.4	26.0375	9.09364	236.775	0.892193
458	1	1	1	0	0	1.55	62.15	1	0	0	1	29	62	41	0	19.5	19.5	6.54	2.11	1.41	4.42	55.9	184	5.61	4.18	130	92.8	304	8.6	25.8689	9.15326	236.785	0.403098
459	1	1	1	0	0	1.55	60.9	1	0	0	0	44	63	43	1	29.3	37.2	4.71	1.51	1.78	2.51	56.6	272	9.46	4.97	148	87.7	270	10.5	25.3486	9.3412	236.786	-0.164504
460	1	1	1	0	0	1.62	72	0	0	0	0	32	63	48	0	19.3	15.3	3.56	1.19	1.16	2.01	52.2	158	5.92	4.34	109	79.3	241	9.7	27.4348	8.63431	236.881	0.0255333
461	0	1	1	0	0	1.77	82	0	0	0	0	32	60	44	0	24.2	39.4	6.23	2.03	1.2	4.21	87.5	316	5.29	5.21	166	89.8	343	9.9	26.1738	9.05587	237.027	0.525714
462	0	2	1	0	0	1.72	83	0	0	0	0	44	62	48	1	15.8	15.4	4.06	1.03	1.42	2.32	70.1	505	5.68	4.94	155	89.9	219	10.2	28.0557	8.44853	237.029	-0.321098
463	0	1	1	0	0	1.6	65.9	1	1	0	1	33	62	50	0	12.5	13.8	6.87	1.84	1.29	4.8	69.2	263	6.8	5.01	147	89.6	156	10.1	25.7422	9.20871	237.052	0.355123
464	0	2	1	0	0	1.76	79.6	1	1	0	0	44	61	49	1	30.9	33.1	5.39	1.91	1.02	3.82	71.1	397	6.66	5.15	158	89.3	195	11.5	25.6973	9.22524	237.064	0.627301
465	1	2	1	0	0	1.5	55	0	1	0	0	44	34	74	1	21.1	14.7	4.35	3.19	1.05	2.61	54.7	428	6.41	4.1	131	90.2	245	10.1	24.4444	9.6999	237.109	1.11123
466	1	2	1	0	0	1.63	69	1	0	1	0	49	63	44	1	30	32.7	5.13	2.07	0.78	3.69	78.8	220	5.61	4.81	137	84	287	10.7	25.9701	9.13412	237.214	0.97601
467	0	2	1	1	0	1.72	80	1	0	0	1	45	61	52	1	15	10.5	4.22	1.7	0.77	2.73	95.5	452	4.81	4.73	154	96.6	159	10.2	27.0416	8.78334	237.516	0.791993
468	0	2	1	0	0	1.69	79	0	0	0	0	42	61	51	1	17.1	16.2	4.88	2.04	1	3.1	82.3	376	3.32	5.5	168	87.3	164	9.4	27.6601	8.59493	237.737	0.71295
469	0	1	1	0	0	1.72	74.85	1	1	0	0	36	70	46	1	10.8	10	3.53	1.29	1.01	2.14	72.8	420	11.74	4.89	151	86.7	171	11.3	25.3008	9.39966	237.819	0.244692
470	1	2	1	0	0	1.75	83.6	0	0	0	0	40	57	50	1	16.5	12.1	5.52	1.49	1.38	3.08	87.1	289	5.13	4.57	140	93.9	332	10.3	27.298	8.7159	237.926	0.0766926
471	0	2	1	0	0	1.83	94	1	1	0	0	36	70	51	0	31.8	26.1	2.63	1.02	0.78	1.58	87	378	5.9	5.49	153	83.8	202	11.3	28.0689	8.47677	237.934	0.268264
472	1	2	1	0	0	1.6	70	1	1	1	0	45	63	47	1	20.4	21.8	3.9	1.4	0.86	2.35	64.8	371	5.39	5.78	173	90.8	310	9.7	27.3438	8.70303	237.974	0.487295
473	1	2	1	0	0	1.58	68.8	1	0	0	0	45	65	46	1	16.2	12	3.27	1.36	0.97	1.99	55.4	318	5.21	4.66	142	90.6	292	9.8	27.5597	8.64008	238.118	0.337944
474	1	2	1	0	0	1.5	62	1	0	1	0	36	59	48	1	20.8	19.8	4.85	1.39	1.32	2.98	95.9	355	5.12	5.73	183	94.9	367	10.4	27.5556	8.64448	238.203	0.051672
475	0	2	1	0	0	1.78	86.65	0	0	0	0	39	66	45	1	16.6	18.7	4.28	1.52	0.79	2.99	73	424	5.01	5.03	155	86.9	212	12.1	27.3482	8.71216	238.262	0.654433
476	0	2	1	0	0	1.8	90.2	1	0	0	0	55	45	58	1	28.2	27.7	4.45	1.21	1	2.91	71.5	526	5.41	6.2	183	89.8	271	9	27.8395	8.56089	238.331	0.19062
477	0	1	1	0	0	1.73	83.45	1	0	0	0	40	63	53	1	16.1	16.6	5.39	1.15	1.06	3.68	76	327	5.65	4.34	142	98.2	237	9.5	27.8827	8.55343	238.492	0.081493
478	0	1	1	0	1	1.7	74	1	1	1	1	38	63	49	0	25.2	26.5	2.85	2.08	0.75	1.75	66.4	268	6.73	5.05	147	87.7	154	11	25.6055	9.32096	238.668	1.02005
479	1	1	1	0	0	1.5	59	1	0	1	0	43	60	45	1	22.6	17.8	4.07	2.08	0.82	2.61	64.6	348	5.43	4.34	139	94.2	183	10.7	26.2222	9.10632	238.788	0.930819
480	1	1	1	0	0	1.62	69.5	1	0	0	0	40	69	52	1	18.1	16	2.76	1.76	0.9	1.56	78.7	441	5.93	5.15	152	86.2	239	11.3	26.4822	9.02736	239.065	0.670674
481	0	1	1	0	0	1.65	71.2	0	0	0	0	31	64	48	0	29	45.1	2.85	2.01	1.04	1.54	82.4	464	5.87	5.32	159	87.4	198	10.7	26.1524	9.15001	239.295	0.658914
482	0	1	1	0	0	1.87	90.9	0	0	0	0	33	64	51	0	22.1	29.5	4.71	2.78	0.83	3.29	83.8	445	4.55	5.52	171	89.7	233	10.4	25.9945	9.2196	239.658	1.20878
483	1	2	1	0	0	1.58	67.35	1	0	1	0	48	44	62	1	18.5	16.5	3.84	1.24	0.77	2.54	68.7	409	7.38	4.36	139	93.3	276	10.5	26.9788	8.8959	240.001	0.476476
484	1	2	1	0	0	1.6	72	1	0	0	0	52	58	50	1	20.5	27.6	5.64	1.38	1.59	3.51	39.2	259	4.63	5.04	133	84.9	268	10	28.125	8.53666	240.093	-0.141651
485	0	2	1	0	0	1.62	70	1	0	0	0	39	63	45	1	20.3	23.2	5.63	1.64	1.23	3.45	50.6	319	6.26	5.04	160	93.3	158	10.2	26.6728	9.01089	240.345	0.287682
486	0	2	1	0	0	1.64	69.15	1	0	0	0	44	58	51	1	20.9	16.2	4.76	2.2	1.21	3.17	61.6	393	6.54	6.26	188	85.9	193	10.7	25.7101	9.34841	240.349	0.597837
487	0	1	1	0	0	1.65	70	0	1	0	0	35	63	45	0	12.7	17.4	1.89	0.92	0.62	0.99	53.5	299	15.64	5.41	171	89.3	327	11.3	25.7117	9.34847	240.365	0.394654
488	1	1	1	0	0	1.68	80	1	0	0	0	34	62	50	0	24	51.6	3.89	1.09	1.05	2.73	48.5	304	5.54	3.72	121	93.3	187	8.8	28.3447	8.48019	240.368	0.0373875
489	1	2	1	0	0	1.58	69.85	0	0	0	0	41	52	50	1	12.9	10	4.45	1.27	1.35	2.6	55.5	286	5.31	3.31	114	106	163	10.4	27.9803	8.59063	240.368	-0.0610877
490	1	2	1	0	0	1.64	72	1	1	0	1	43	60	50	1	16.1	16.9	3.03	1.24	0.86	1.7	49.8	372	8.03	4.87	144	90.1	204	11.9	26.7698	8.98031	240.401	0.365934
491	0	1	1	0	0	1.69	74.2	0	0	0	0	40	56	50	1	21.2	18.4	3.89	2.15	0.85	2.46	69.9	361	6.09	5.21	148	87.3	336	8.7	25.9795	9.25413	240.418	0.927987
492	0	1	1	0	0	1.66	71.05	1	0	0	0	30	72	46	0	24.4	42.3	4.96	2.29	1	3.28	75.5	297	6.15	5.46	176	91.4	256	9.4	25.7839	9.32702	240.487	0.828552
493	1	1	1	0	0	1.6	65	1	0	1	1	30	68	49	0	14.1	5.8	5.85	3.29	0.95	3.72	51.5	521	4.97	4.6	126	87	223	9.5	25.3906	9.47632	240.61	1.24218
494	1	1	1	0	0	1.59	66.65	0	0	0	0	32	68	48	0	21.3	11.7	5.89	2.29	1.39	4.12	65.6	268	5.04	4.06	124	92.6	216	10.6	26.3637	9.12798	240.647	0.499248
495	1	1	1	0	0	1.58	70	1	0	0	0	41	66	40	1	14.5	9.6	2.89	1.39	0.8	1.73	69.3	237	4.82	4.67	135	91.4	172	10.5	28.0404	8.58409	240.701	0.552447
496	0	2	1	0	0	1.72	80	1	0	1	0	42	56	52	1	18.3	15.5	6.21	1.84	1.3	4.22	90	462	5.02	5.45	171	92.3	239	10.4	27.0416	8.90521	240.812	0.347401
497	0	1	1	0	0	1.76	80	0	0	0	0	59	62	32	0	22.5	22.3	3.83	2.65	0.72	2.46	78	448	5.32	5.55	170	88.8	122	11.2	25.8264	9.32805	240.91	1.30306
498	0	1	1	0	0	1.7	70.45	1	0	1	0	43	65	50	1	20.2	22	4.43	4.44	0.85	2.59	64	332	5.6	4.85	156	89.3	153	10.5	24.3772	9.89544	241.223	1.65317
499	1	1	1	0	0	1.62	69.65	1	0	0	0	40	61	47	1	16	10.1	6.27	2.02	1.16	4.34	59.3	505	5.5	5.22	152	85.1	227	11.8	26.5394	9.08986	241.24	0.554678
500	1	2	1	0	0	1.62	74	0	0	0	0	40	56	50	1	21.1	14.3	6.85	1.15	1.59	4.42	47.6	347	5.78	5.19	159	89.6	254	11.1	28.1969	8.57618	241.822	-0.323972
501	1	1	1	0	0	1.56	59	1	1	1	0	31	65	44	0	14.4	13.9	4.24	3.63	1.07	2.53	71.4	447	7.49	4.93	162	91.7	313	10	24.2439	9.98482	242.071	1.22157
502	0	2	1	0	0	1.68	70	0	0	0	0	46	59	32	1	33.5	28.4	5.21	2.21	0.94	3.53	89.9	496	9.84	5.71	175	87.9	271	9.4	24.8016	9.76147	242.1	0.854868
503	0	2	1	0	0	1.78	80.7	1	0	0	0	43	59	48	0	27.9	21.7	6.58	2.82	1.33	3.98	93.7	390	5.98	5.04	172	98.6	178	9.8	25.4703	9.50717	242.15	0.751558
504	1	1	1	0	0	1.63	73.8	0	0	0	0	56	59	47	1	30.3	25.9	4.18	1.56	1.05	2.73	73.4	215	4.92	4.4	140	93.2	154	10.7	27.7767	8.72001	242.213	0.395896
505	0	1	1	0	0	1.68	75	0	0	0	0	34	56	47	0	16.1	20.5	4.42	2.13	0.77	2.82	85.4	511	5.43	5.54	167	85.4	199	10.9	26.5731	9.13008	242.615	1.01749
506	0	2	1	0	0	1.55	65.3	1	0	1	0	49	61	44	1	23.8	29.9	4.15	1.91	0.91	2.67	83.5	553	4.98	5.76	174	87.2	200	11	27.18	8.93455	242.841	0.741414
507	0	1	1	0	0	1.71	82.15	0	0	0	0	49	58	44	1	15	27.7	4.25	1	0.88	3.05	57.7	354	7.12	4.93	152	85.8	224	9.8	28.0941	8.64493	242.872	0.127833
508	1	1	1	0	0	1.62	70	0	0	0	0	43	60	52	1	21.1	18.1	4.1	2.14	0.9	2.65	57.7	221	5.29	4.65	139	85.8	177	9.5	26.6728	9.10864	242.953	0.866166
509	0	2	1	0	0	1.74	85	0	0	1	0	44	65	48	1	18.6	27.1	5.46	1.46	1.16	3.48	63.3	562	4.95	4.82	153	93.8	366	9.5	28.075	8.65984	243.125	0.230016
510	1	1	1	0	0	1.58	66.55	0	1	0	0	40	60	47	1	27.7	29.8	5.2	1.56	1.08	3.21	82.1	330	7.38	5.15	152	89.5	287	11.3	26.6584	9.12548	243.271	0.367725
511	0	1	1	0	0	1.68	74	0	1	1	0	33	72	42	0	37.5	32.5	5.6	1.33	1.43	3.64	60.7	385	10.09	5.22	175	96.7	274	9.1	26.2188	9.27874	243.278	-0.0724955
512	0	2	1	0	1	1.7	83.25	1	0	0	0	42	56	54	1	18	11.6	7.1	0.87	1.65	4.58	91.7	418	6.78	5.46	167	88.8	215	9.4	28.8062	8.45673	243.607	-0.640037
513	0	1	1	0	0	1.75	83	0	0	0	0	34	66	50	0	19.6	16.7	3.44	1.79	0.91	1.99	97.5	380	5.61	4.75	150	92.8	216	10.3	27.102	8.98878	243.614	0.676526
514	1	1	1	0	0	1.65	72.3	0	0	0	0	38	63	50	1	20.7	41.6	5.3	1.81	0.95	2.91	45.2	374	6.69	4.5	137	90.7	219	11.3	26.5565	9.17596	243.681	0.64462
515	0	2	1	0	0	1.72	84.05	0	0	0	0	43	64	53	1	18.3	15.7	5.85	1.42	1.3	3.95	71.3	385	4.69	4.83	150	93	297	10.1	28.4106	8.57811	243.709	0.0882926
516	0	2	1	0	0	1.68	75.7	1	0	1	0	42	57	45	1	22.9	31	3.68	1.8	0.92	2.28	92.8	473	6.16	5.24	168	93.3	245	10.2	26.8211	9.08788	243.747	0.671168
517	1	1	1	0	0	1.6	70	1	0	1	0	35	59	45	0	23.9	20.1	4.35	1.89	1.29	2.47	66.7	221	4.94	4.73	160	97.7	273	9.4	27.3438	8.91596	243.796	0.381935
518	0	1	1	0	1	1.69	75	1	0	0	0	39	61	48	1	19.7	22.8	3.98	1.78	1.35	2.3	73.5	334	7.61	5.82	178	90	321	10.7	26.2596	9.28809	243.901	0.276509
519	0	2	1	0	1	1.7	85.1	1	1	0	0	49	41	55	1	38.6	45.6	4.87	0.99	0.94	3.33	79.3	419	5.03	5.35	159	91.6	180	11.8	29.4464	8.28739	244.033	0.0518251
520	0	1	1	0	0	1.79	90	1	0	0	0	45	72	57	1	18.1	16.3	4.7	1.18	0.96	3.25	81.6	496	6.32	4.52	145	94.9	163	10.4	28.089	8.69125	244.129	0.206336
521	0	1	1	0	0	1.71	82.05	1	0	0	0	36	62	52	0	32	53.1	5.56	1.33	1.22	3.85	60.8	280	5.66	4.98	159	97.6	235	9.5	28.0599	8.70062	244.139	0.0863281
522	0	1	1	0	0	1.75	83.9	0	0	0	0	33	66	49	0	32.4	21.7	4.24	1.69	0.89	2.33	65.9	438	5.51	5.04	159	89.5	238	9.1	27.3959	8.91331	244.188	0.641262
523	0	2	1	0	0	1.73	84.05	0	1	1	1	40	64	44	1	30.8	27.8	3.73	1.34	0.89	2.33	81.1	239	5.59	4.39	140	90.9	216	9.7	28.0831	8.69567	244.202	0.409203
524	0	1	1	0	0	1.7	74.05	0	0	0	0	42	66	44	0	19.4	16.5	5.34	3.47	1.03	3.52	75	428	4.98	5.54	184	96.2	322	9.8	25.6228	9.5316	244.227	1.2146
525	0	1	1	0	0	1.7	82	1	0	0	0	31	62	44	0	19.2	21.9	4.39	1.34	0.93	2.8	81.2	396	5.12	5.89	174	86.8	269	9.5	28.3737	8.60784	244.236	0.36524
526	0	2	1	0	1	1.65	75.1	1	0	0	0	42	63	55	1	28.1	49.4	6	1.66	1.27	4	76.9	436	5.29	5.53	159	82.8	248	9	27.5849	8.85465	244.255	0.267801
527	0	2	1	0	0	1.76	83.9	1	0	0	1	43	63	55	1	30.1	33.6	3.95	1.75	1.08	2.5	70.9	388	5.91	4.73	150	91.3	169	11	27.0855	9.01828	244.264	0.482655
528	1	1	1	0	0	1.63	73.65	1	0	0	0	37	59	46	1	23.7	22.3	4.84	1.58	0.99	3.1	54	396	5.35	4.62	138	94.6	187	10.9	27.7203	8.81654	244.397	0.467475
529	1	1	1	0	0	1.6	69.05	0	0	0	0	39	69	48	1	16.5	15.9	4.44	2.28	0.9	2.81	50.6	352	4.76	4.96	150	87.5	213	10.6	26.9727	9.06644	244.546	0.929536
530	0	2	1	0	0	1.73	81	1	0	0	0	51	46	59	1	26.8	42.4	4.71	1.75	0.92	3.32	91	553	6.08	4.21	148	10.6.2	341	106.2	27.0641	9.04664	244.839	0.642997
531	0	1	1	0	1	1.7	73.9	1	1	1	1	32	60	43	0	10.9	11.2	5.35	1.75	1.03	3.59	72	296	10.33	4.76	140	87.8	300	10.4	25.5709	9.57669	244.885	0.530057
532	0	2	1	0	0	1.73	83.25	0	0	0	0	38	64	47	1	17.4	20.2	5.24	1.51	1.09	3.58	75.9	355	5.53	5.36	166	87.9	270	11.2	27.8158	8.80431	244.899	0.325932
533	0	1	1	0	0	1.68	72.5	1	0	1	0	40	70	42	1	78.8	118.3	4.09	2.19	0.93	2.67	47.8	448	7.91	5.25	163	89.7	176	10.6	25.6874	9.53405	244.904	0.856472
534	0	1	1	0	0	1.68	74.5	0	0	0	0	30	63	47	0	27.3	42.3	6.37	2.68	1.34	4.3	80	460	5.07	5.28	160	86.9	193	10.2	26.396	9.29117	245.25	0.693147
535	0	1	1	0	0	1.65	70.55	1	1	1	0	31	65	42	0	19.6	25.2	3.23	1.61	0.64	1.9	56.8	177	10.05	5.38	162	88.8	290	10.8	25.9137	9.46582	245.294	0.922521
536	0	2	1	0	0	1.7	78	1	1	0	1	51	57	51	0	18.9	47.7	3.58	1.54	0.94	2.02	46.7	399	7.26	4.16	130	92.1	211	10.5	26.9896	9.09618	245.502	0.493658
537	0	1	1	0	0	1.8	90.25	0	0	0	0	34	63	48	0	20.8	22.7	3.77	1.65	0.9	2.31	61.8	357	5.15	4.71	154	96.4	302	9.5	27.8549	8.82179	245.73	0.606136
538	0	1	1	0	0	1.73	75	1	0	0	0	34	67	44	1	37.7	56	4.6	4.03	0.9	3.02	73.9	491	5.66	4.47	138	91.1	345	9.3	25.0593	9.80921	245.812	1.49913
539	0	1	1	0	1	1.76	81.35	0	0	0	0	40	60	56	1	20.9	17.7	6.33	3.12	1.23	4.11	71.9	455	4.69	5.22	163	93.9	342	10.8	26.2623	9.36528	245.954	0.930819
540	0	2	1	0	1	1.8	90	0	0	0	0	51	63	45	1	18.1	18.2	2.51	1.68	0.69	1.51	99	324	5.27	5.34	166	91.6	191	9.6	27.7778	8.86284	246.19	0.889857
541	0	2	1	0	0	1.7	81.8	0	0	0	1	48	58	48	1	21.6	25.7	3.41	1.1	1.08	2.15	71.9	448	6.85	4.81	150	89.8	173	10.4	28.3045	8.70158	246.294	0.0183491
542	0	1	1	0	0	1.7	79.35	1	0	0	0	40	60	47	1	19.1	13.5	3.84	1.82	0.77	2.61	80.8	380	5.44	5.54	176	88.4	216	10.5	27.4567	8.97463	246.414	0.860201
543	0	1	1	0	0	1.63	73	0	0	0	0	32	59	46	0	19.6	18.6	5.16	1.92	0.8	3.69	72.5	364	5.13	5.08	149	86.6	203	9.6	27.4756	8.96945	246.441	0.875469
544	1	1	1	0	0	1.62	74	1	0	1	1	38	68	41	1	24	19.3	2.77	1.6	0.76	1.56	56.7	272	4.9	4.03	134	99	260	9.9	28.1969	8.74126	246.477	0.74444
545	0	1	1	0	0	1.75	83.85	0	0	0	0	32	58	50	0	17.7	17.7	5.12	1.96	1.25	3.31	80.9	423	5.21	5.16	163	92.6	179	10.5	27.3796	9.00554	246.568	0.449801
546	0	2	1	0	0	1.72	79.85	0	0	0	0	39	56	47	0	17.4	21.2	4.79	1.94	0.98	2.84	61.4	384	6.01	5.17	161	89.9	275	10	26.9909	9.13813	246.647	0.682891
547	0	1	1	0	0	1.73	76.55	0	0	0	0	41	63	45	1	30.4	28.6	2.59	3.51	0.63	1.45	87.2	285	5.52	5.21	158	89.3	136	10.8	25.5772	9.64601	246.718	1.71765
548	1	1	1	0	0	1.6	69.85	0	0	0	0	42	62	47	1	24	20.1	4.21	2.04	1.36	2.31	73.1	340	5.2	4.69	141	88.1	221	10.8	27.2852	9.04363	246.757	0.405465
549	0	2	1	0	0	1.75	91.8	1	0	0	0	42	52	55	1	14.9	15.5	5.01	0.87	1.04	2.92	80.7	385	5.43	5.28	159	89	205	9.1	29.9755	8.23469	246.839	-0.178483
550	1	1	1	0	0	1.5	60	0	1	1	0	36	68	42	0	117.7	253.5	3.82	1.73	1.09	2.33	74.8	505	7.63	4.41	144	94.3	217	9.6	26.6667	9.26223	246.993	0.461944
551	1	2	1	0	0	1.59	74.2	1	0	0	0	40	60	48	1	16.4	9.7	4.35	1.09	1.4	2.56	62.4	273	5.2	4.48	139	91.5	163	10.2	29.3501	8.41685	247.036	-0.250295
552	1	2	1	0	0	1.65	75	1	1	0	0	37	53	50	1	26.6	15.9	5.27	1.51	0.9	3.88	62.9	409	6.62	4.87	151	94.9	233	10.2	27.5482	8.98422	247.499	0.51747
553	1	2	1	0	0	1.58	70	1	1	0	1	41	32	61	1	14.4	9.7	4.39	1.37	0.87	2.69	56.3	450	6.24	4.75	143	88.6	349	9.2	28.0404	8.82781	247.535	0.454073
554	0	1	1	0	0	1.72	85	0	0	1	0	45	20	75	1	22.5	17.9	2.92	1.15	0.86	1.68	82.9	412	6.02	5.45	169	90.8	184	11.3	28.7317	8.61687	247.578	0.290585
555	0	1	1	0	1	1.68	75.75	1	1	0	0	35	60	48	0	34.9	60.8	3.42	1.64	1.25	1.91	78.8	262	7.79	5.04	160	92.5	330	9.4	26.8389	9.22955	247.711	0.271553
556	0	1	1	1	0	1.6	73.55	1	0	1	0	44	55	49	1	25	34.3	5.02	1.06	1.31	3.02	96.8	305	6.57	4.93	161	93.3	265	9.7	28.7305	8.6228	247.737	-0.211758
557	0	2	1	0	0	1.73	89.1	1	0	0	0	52	58	51	1	25.1	27	4.32	0.9	0.86	2.69	82.7	438	5.8	6.15	190	88.6	240	9.7	29.7705	8.33451	248.122	0.0454624
558	0	2	1	0	0	1.77	87.9	1	0	0	0	42	58	54	1	19.6	19.2	7.42	1.52	1.47	5.15	91.7	533	5.74	5.41	168	89.6	213	10.2	28.0571	8.84819	248.254	0.0334479
559	0	2	1	0	0	1.8	95	1	0	0	1	52	52	55	1	65.8	43.5	4.19	0.86	1.13	2.63	75.5	260	6.98	4.16	140	98.3	240	10	29.321	8.47424	248.473	-0.273041
560	1	2	1	0	0	1.62	75.8	1	1	0	0	47	48	52	1	20.9	21.5	4.02	1.25	0.86	2.53	61.8	253	5.5	5.14	148	87	309	9.5	28.8828	8.60991	248.678	0.373966
561	1	1	1	0	0	1.58	71	1	0	1	0	45	45	50	1	20.4	51.9	4.85	1.33	1.45	2.84	44	309	5.96	5.13	147	84.8	187	10.7	28.441	8.75227	248.923	-0.0863846
562	0	2	1	0	0	1.65	73.45	0	0	0	0	47	65	48	1	32.5	46.3	4.37	2.18	1.27	2.34	79.6	247	5.87	4.59	157	97.4	164	9.2	26.9789	9.2312	249.047	0.540308
563	0	1	1	0	0	1.75	80	0	0	0	0	42	64	46	1	28	41.4	4.4	3.27	0.93	2.81	92.6	359	5.3	5.36	173	90.3	147	10.2	26.1224	9.53451	249.065	1.25736
564	1	2	1	0	0	1.68	78.5	1	1	0	0	32	57	45	0	21.4	8.4	4.22	1.16	0.93	2.18	71.9	203	8.37	4.01	102	84.3	298	10	27.8132	8.95509	249.07	0.220991
565	1	2	1	0	0	1.55	68.65	1	1	0	0	44	66	45	0	23	20.3	4.36	1.18	1.31	2.54	44.7	312	6.49	5.53	153	83.7	269	11.1	28.5744	8.71779	249.106	-0.104513
566	0	1	1	0	1	1.7	80	0	1	0	0	43	55	55	1	21.5	22	3.07	1.5	1.07	1.69	71.5	395	6.8	5.91	139	79.7	264	10.7	27.6817	9.0044	249.257	0.337806
567	0	2	1	0	0	1.78	88.85	1	0	0	0	44	57	52	1	13.6	10.8	3.9	1.38	0.78	2.5	84.8	310	6.59	5.57	167	89.2	102	10.7	28.0425	8.88965	249.289	0.570545
568	0	2	1	0	0	1.73	86	1	1	0	0	49	60	49	1	28.2	24.6	4.29	0.94	1.42	2.59	97	284	7.84	4.48	147	94.9	234	9.4	28.7347	8.67938	249.399	-0.412532
569	1	2	1	0	0	1.6	77	0	0	0	0	38	64	47	1	18.6	17	4.99	0.96	1.05	3.52	71	259	5.22	4.33	131	93.8	164	11.7	30.0781	8.29369	249.459	-0.0896122
570	0	1	1	0	1	1.75	85	1	1	1	0	40	64	47	1	30.2	22.1	2.86	1.07	0.74	1.76	76.3	402	9.38	5.74	170	86.8	308	9.6	27.7551	8.98826	249.47	0.368764
571	0	2	1	0	0	1.67	77.9	0	0	0	0	45	59	50	1	20.9	15.2	6.91	1.92	1.51	4.69	92.7	452	4.95	5.41	157	87.2	240	9.8	27.9322	8.93373	249.538	0.240216
572	0	2	1	0	0	1.7	85	1	0	0	0	45	37	65	1	13.8	6.9	3.52	1.09	0.65	2.58	81.3	428	5.59	5.03	152	90.7	144	10.8	29.4118	8.48917	249.682	0.516961
573	0	2	1	0	0	1.72	80	0	0	0	0	42	65	45	0	32.2	59.5	6.54	1.95	1.09	4.27	80.8	422	6.58	5.94	189	86.4	341	9.7	27.0416	9.23388	249.699	0.581652
574	0	1	1	0	0	1.75	85.65	1	1	1	0	39	60	54	1	16.4	13	3.49	1.63	1.01	2.06	83.3	222	5.81	5.86	171	88.9	306	9.2	27.9673	8.93018	249.753	0.47863
575	0	1	1	0	1	1.76	89.55	1	0	0	0	34	61	51	0	20.4	28.8	3.67	1.64	0.86	2.1	69.5	421	4.35	5.57	162	88.7	222	11	28.9095	8.64689	249.977	0.645519
576	0	1	1	0	1	1.82	90	0	0	0	0	36	59	54	0	26.7	31.6	5.63	2.54	1.24	3.36	77.1	457	4.9	5.25	153	85.3	235	10.9	27.1706	9.20342	250.063	0.717053
577	1	1	1	0	0	1.56	70.05	0	0	0	0	38	58	48	1	22.9	25.7	4.41	1.66	1.2	2.6	51	443	4.53	4.75	145	91.4	327	9.6	28.7845	8.69956	250.413	0.324496
578	0	1	1	0	0	1.72	76.85	0	0	0	0	38	63	47	0	28.9	42.4	3.14	3.33	0.71	1.87	68.5	445	5.8	4.39	145	90.2	261	9.7	25.9769	9.64285	250.491	1.54546
579	1	1	1	0	0	1.67	80.75	0	0	0	0	35	68	45	0	16.7	22.3	5.13	1.26	1.01	3.26	61.2	346	5.69	4.42	138	89.1	373	10.1	28.9541	8.65184	250.506	0.221161
580	1	1	1	0	0	1.56	65	1	0	0	0	37	68	49	1	17.7	23.8	3.9	2.58	0.85	2.52	53.2	476	5.76	4.9	154	93.5	339	10.2	26.7094	9.38074	250.554	1.11031
581	0	2	1	0	0	1.84	99.05	1	0	0	0	48	58	45	1	25.1	52.4	3.54	1.23	0.84	2.31	79.2	411	5.34	6.11	190	94.3	229	10.5	29.2563	8.56426	250.558	0.381368
582	1	2	1	0	0	1.6	75.45	1	0	0	0	49	31	57	1	23.2	18.3	3.34	0.99	0.9	2.27	57.6	301	6.24	5.87	141	79.6	284	10.8	29.4727	8.50295	250.604	0.0953102
583	0	2	1	0	1	1.82	97.95	1	1	0	0	36	65	52	0	31.8	26.1	2.63	1.02	0.78	1.58	87	378	5.9	5.49	153	83.8	202	11.3	29.5707	8.47677	250.664	0.268264
584	0	2	1	0	1	1.74	82.6	1	1	1	0	43	63	52	1	43.2	87.2	3.34	2.06	0.98	2.12	54.6	295	5.95	4.85	168	96.7	256	9	27.2823	9.18811	250.673	0.742909
585	1	1	1	0	0	1.6	64.95	1	0	0	0	37	64	48	0	24.6	20.6	4.46	4.11	1.27	2.5	48.5	283	5.97	3.91	115	88	376	10.2	25.3711	9.88219	250.722	1.17441
586	1	1	1	0	0	1.56	70	1	0	0	0	38	62	45	0	15.4	9.4	4.45	1.66	0.95	2.9	70.3	512	4.62	3.86	117	87.6	220	9.5	28.764	8.71923	250.8	0.558111
587	0	2	1	0	0	1.7	85	1	0	0	0	42	61	46	1	22.3	10.3	5.46	1.03	1.01	3.39	92.4	427	6.15	5.53	176	94.8	184	11.8	29.4118	8.52803	250.824	0.0196085
588	1	1	1	0	0	1.6	69.7	1	1	0	0	33	66	47	1	15.9	16.8	5.68	1.96	1.13	3.83	65.2	307	6.41	4.33	124	91	193	11.5	27.2266	9.21282	250.833	0.550727
589	1	1	1	0	0	1.57	70	1	0	0	0	39	64	44	1	25.2	22.7	4.77	1.7	1.4	2.71	58.3	262	5.06	4.73	142	91.8	230	11.3	28.3987	8.83401	250.875	0.194156
590	0	1	1	0	0	1.8	86	1	0	0	1	45	55	48	1	22.6	18	5.08	2.77	0.81	3.29	85	391	5.76	5.27	158	92.8	146	11.1	26.5432	9.4518	250.881	1.22957
591	0	2	1	0	0	1.83	80	0	0	1	0	38	63	44	1	30	26.8	4.6	8.57	0.88	2.28	66.2	525	5.35	5.68	178	91.4	254	9.5	23.8884	10.5074	251.005	2.2761
592	1	2	1	0	0	1.56	65	0	0	0	0	40	47	45	1	43.9	18.4	3.71	2.5	0.73	2.31	49.8	287	6.05	3.58	112	94.7	98	10.5	26.7094	9.39837	251.025	1.231
593	0	1	1	0	0	1.83	96	0	1	0	1	40	56	52	0	14.9	18.8	3.33	1.32	1.13	1.93	65.4	470	6.05	4.63	141	90.1	191	11	28.6661	8.75971	251.107	0.155414
594	1	1	1	0	0	1.58	60	1	0	0	0	32	59	43	0	39.6	17.7	5.62	2.9	1.14	3.66	45.4	417	15	5.15	149	84.5	209	11.4	24.0346	10.4548	251.277	0.933682
595	0	2	1	0	0	1.75	86	1	0	0	0	50	50	49	1	15	14.2	4.55	1.77	0.98	3	65.6	410	5.45	4.62	151	92.2	146	10.5	28.0816	8.94861	251.292	0.591182
596	0	1	1	0	0	1.8	85	0	0	0	0	38	59	50	0	15.3	24.9	4.95	3.88	1	3.04	63.7	554	4.68	5.16	159	89	329	9.3	26.2346	9.58115	251.357	1.35584
597	0	2	1	0	0	1.78	85	0	0	0	0	40	51	55	1	22	25.4	3.03	2.78	0.61	1.68	92.9	504	5.3	5.4	166	90.4	135	9.9	26.8274	9.37218	251.431	1.51675
598	0	1	1	0	0	1.6	71.85	0	0	0	0	32	59	48	0	19.3	22.8	4.6	1.9	1.14	3.03	80.3	420	5.13	4.36	134	91.3	261	9	28.0664	8.95898	251.446	0.510826
599	0	1	1	0	0	1.77	85	0	0	0	0	40	64	44	0	20.9	23.9	5.12	2.78	0.95	3.44	89.2	444	4.85	5.57	171	88.2	187	10	27.1314	9.28345	251.873	1.07374
600	0	1	1	0	1	1.69	73	0	1	0	0	38	62	48	0	17.5	19.6	3.52	3.12	0.56	2.09	46.2	222	7.7	4.56	142	91.9	242	10.5	25.5593	9.86107	252.042	1.71765
601	1	1	1	0	0	1.55	60	0	0	1	0	39	50	56	1	17.4	16.6	6.88	3.44	1.49	4.56	72.4	503	8.84	4.98	148	89.2	203	10.6	24.974	10.0968	252.157	0.836695
602	0	2	1	0	1	1.7	82.4	1	0	0	0	36	55	55	0	15.7	16	2.51	1.61	0.73	2.22	97.8	363	5.4	4.74	147	94.1	235	10.9	28.5121	8.84465	252.18	0.790945
603	0	2	1	0	0	1.61	76	0	0	0	0	60	49	60	1	41.2	54.9	5.2	1.07	1.24	3.49	62.7	343	6.37	4.7	144	95.7	204	10.4	29.3199	8.60128	252.188	-0.147453
604	1	1	1	0	0	1.7	80	1	1	0	1	36	63	47	0	22.4	13.5	3.58	0.97	0.88	2.34	61.8	489	11.7	5.86	173	90.3	222	9.5	27.6817	9.11115	252.212	0.0973742
605	0	1	1	0	0	1.66	75	1	0	0	0	40	59	50	1	18.7	25.8	3.78	2.24	1.04	2.3	67.5	333	5.94	3.95	135	102.8	283	10.5	27.2173	9.2702	252.31	0.767255
606	0	2	1	0	0	1.78	91.7	0	0	1	0	32	61	52	0	29.2	29.9	4.9	1.49	1.41	2.96	80.1	432	5.18	4.51	146	91.8	237	9.6	28.9421	8.7256	252.537	0.0551864
607	1	1	1	0	0	1.58	66.55	0	1	0	0	38	56	40	1	31.8	32.5	4.96	1.72	1.16	3.24	52.5	220	9.52	5.27	154	86	208	12.2	26.6584	9.47774	252.661	0.393904
608	0	1	1	0	0	1.72	83.25	1	0	1	0	38	62	46	0	22.2	25.9	4.14	1.78	0.84	2.89	82.7	500	5.59	5.34	166	92.1	247	10	28.1402	8.97961	252.688	0.750967
609	0	2	1	0	0	1.78	85	0	0	1	0	49	40	65	1	18.1	22.5	6.49	3.58	1.06	4.52	56.3	571	4.32	5.08	148	89.2	259	10.4	26.8274	9.42064	252.731	1.21709
610	0	1	1	0	0	1.82	90.9	1	0	0	0	35	58	45	0	21.6	31.1	5.35	2.23	1	3.8	76.1	510	5.62	6.06	178	84.2	224	10.8	27.4423	9.21035	252.754	0.802002
611	0	2	1	0	0	1.66	80	0	0	1	0	51	37	60	1	59.1	96.8	4.26	1.55	1.14	2.59	74	716	4.91	6.22	177	89.7	326	11	29.0318	8.71155	252.912	0.307227
612	1	2	1	0	0	1.51	70	0	0	0	0	40	64	44	1	21	25.2	2.81	0.8	0.94	1.74	47	375	5.98	4.56	140	91.9	248	11.4	30.7004	8.24729	253.195	-0.161268
613	0	2	1	0	0	1.72	76.5	1	1	1	0	41	65	50	1	71.8	79.8	5.42	2.77	1.35	3.34	55.7	212	8.34	4.76	161	101.3	106	13.2	25.8586	9.82193	253.981	0.718743
614	1	1	1	0	0	1.63	75.95	1	0	0	0	35	56	46	0	20.9	20.5	4.98	1.63	1.12	3.38	53.5	360	5.57	5.04	154	89.3	263	10.2	28.5859	8.88799	254.072	0.375251
615	0	2	1	0	0	1.68	82.55	0	0	0	0	41	50	55	1	26.1	18.8	5.06	1.32	1.01	3.32	76.5	471	5.64	4.45	150	94.6	255	9.6	29.2482	8.68953	254.153	0.267681
616	0	2	1	0	0	1.72	80	0	0	0	0	45	48	57	1	34.3	45.9	4.98	2.89	0.92	3.31	83.3	551	5.24	5.24	175	93.9	177	10.3	27.0416	9.3996	254.181	1.14464
617	0	1	1	0	0	1.75	83.25	1	1	0	0	33	63	47	0	24.1	18.1	3.7	1.44	1.31	1.98	71.2	424	10.08	4.63	152	91.4	195	10.9	27.1837	9.35721	254.363	0.094616
618	0	1	1	0	0	1.64	81	1	1	1	0	34	61	53	0	12.4	8.5	3.12	0.91	0.81	1.91	65.4	300	6.43	4.38	142	98.4	204	9	30.116	8.44868	254.441	0.11641
619	0	2	1	1	0	1.63	75.4	1	0	0	0	49	66	49	1	18.9	10.4	5.72	1.63	1.21	3.83	98.5	305	6.14	4.99	149	86.8	146	12.4	28.3789	8.98542	254.997	0.29796
620	1	1	1	0	0	1.68	82	1	0	1	0	40	59	50	1	15	14.1	3.2	1.21	0.87	1.93	65.8	311	6.77	4.47	134	90.6	324	9.4	29.0533	8.78514	255.237	0.329882
621	1	1	1	0	0	1.56	67	0	0	0	0	49	39	56	1	32.3	48.9	4.5	1.78	1.02	2.87	68.9	296	7.48	4.18	138	101.4	275	8.7	27.5312	9.27086	255.238	0.556811
622	0	2	1	0	0	1.75	90	1	0	0	0	45	65	50	1	17.5	16.6	6.16	1.51	1.28	4.22	74.7	437	4.92	4.6	139	91.1	226	10.9	29.3878	8.68744	255.304	0.16525
623	0	2	1	0	0	1.75	81.15	1	1	0	1	44	56	60	1	14.8	23.7	4.41	2.2	1.22	2.7	86.1	309	8.74	5.12	166	90.2	232	9.5	26.498	9.63838	255.398	0.589607
624	0	2	1	0	0	1.75	93.85	0	0	0	0	43	59	55	1	21.3	21	3.31	1.2	0.95	1.92	73.2	320	4.35	4.96	156	93.5	168	10.3	30.6449	8.33451	255.41	0.233615
625	1	1	1	0	0	1.64	75.35	1	0	0	0	47	56	45	1	23.6	30.9	4.01	1.55	0.75	2.33	42.9	280	7.41	4.19	129	95.2	294	9.5	28.0153	9.1231	255.587	0.725937
626	0	1	1	0	0	1.7	85.6	0	0	0	0	37	63	56	0	29.7	32.2	4.18	1.27	1.44	2.53	70.4	324	5.56	5.01	161	93.8	203	10.7	29.6194	8.63663	255.812	-0.125626
627	1	2	1	0	0	1.66	80.2	0	1	0	0	51	38	54	1	25.6	24.7	3.97	1.23	0.9	2.62	54.3	283	6.72	3.98	123	93.5	204	9.7	29.1044	8.79412	255.947	0.312375
628	0	1	1	0	0	1.75	85	0	0	0	0	35	57	53	0	24.3	31.8	5.86	2.75	1.12	3.85	73.9	422	4.61	5.72	177	88.3	208	10.9	27.7551	9.22185	255.953	0.898272
629	0	2	1	0	0	1.77	82.4	0	1	0	0	36	62	43	0	24.7	21.2	5.14	3.21	1.14	3.24	79.6	602	6.67	5.01	163	92	166	10.4	26.3015	9.74591	256.332	1.03524
630	0	2	1	0	0	1.62	79.15	1	0	0	0	45	56	47	1	20.7	22.4	5.04	1.21	1.1	3.19	83.5	429	5.09	5.59	170	87.1	240	8.8	30.1593	8.49992	256.351	0.0953102
631	0	1	1	0	0	1.76	86.7	1	0	0	0	34	66	51	0	15.4	15	4.33	2.5	1.04	2.7	74.3	367	4.77	4.5	139	88.7	194	10.4	27.9894	9.16065	256.401	0.87707
632	1	1	1	0	0	1.62	76.15	0	0	0	0	36	62	50	0	28.2	33.9	3.7	1.33	0.9	2.33	67.4	262	6.49	4.29	126	86.5	301	9.4	29.0162	8.83746	256.429	0.390539
633	0	2	1	0	0	1.72	84.15	1	1	0	0	38	60	48	0	16.6	14.7	3.91	1.38	0.91	2.13	69.6	391	7.53	5	159	91.4	220	10.2	28.4444	9.023	256.654	0.416394
634	1	2	1	0	0	1.68	75	1	1	0	1	40	56	43	1	24.6	14.1	5.43	1.71	1.14	3.31	43.9	492	11.52	4.45	138	94.4	171	9.7	26.5731	9.6626	256.765	0.405465
635	1	1	1	0	0	1.55	67.05	1	0	1	1	38	60	50	0	23	22.9	5.85	2.35	1.61	3.6	57	351	5.28	4.11	123	86.6	337	8.6	27.9084	9.20036	256.768	0.378181
636	1	1	1	0	0	1.7	77.1	0	0	0	0	31	62	48	0	17.7	19.5	5.14	3.76	0.96	3.27	64.8	462	5.1	5.51	156	84.9	243	10.4	26.6782	9.63568	257.063	1.36524
637	1	1	1	0	0	1.74	83	0	0	0	0	40	66	52	1	19	16.4	5.14	2.75	1.04	3.43	52.7	332	5.42	4.67	139	87.8	188	9.2	27.4145	9.38371	257.249	0.97238
638	1	2	1	0	0	1.62	74.25	1	0	0	0	46	57	49	1	19.3	22.6	4.17	2.12	1.12	2.6	57.3	412	5.27	5.02	155	89.8	276	9.6	28.2922	9.09546	257.331	0.638087
639	1	1	1	0	0	1.6	67	1	1	0	0	33	63	47	0	14.8	15.9	5.14	1.86	1.17	3.27	52.9	225	12.56	4.12	125	90	202	12	26.1719	9.83311	257.351	0.463573
640	0	1	1	0	0	1.73	86.85	1	0	1	0	39	63	47	1	25.2	24.2	4.52	1.84	1.02	2.78	86.1	569	4.85	5.31	158	89.5	209	9.4	29.0187	8.87076	257.418	0.589963
641	0	1	1	0	0	1.76	78.95	0	1	0	0	41	63	55	1	20.2	26.9	4.29	3.11	0.75	2.98	59.2	379	9.81	4.67	136	86.5	172	9.8	25.4875	10.1	257.425	1.4223
642	1	2	1	0	0	1.6	68.4	1	0	0	0	41	63	45	1	21.7	29.2	6.01	4	1.01	3.91	49.4	351	4.79	5.84	174	85.4	287	10.5	26.7188	9.63484	257.431	1.37634
643	0	2	1	0	0	1.76	85.5	0	1	0	0	41	64	46	1	26.9	33.4	3.07	2.38	0.71	1.91	80.2	398	5.95	5.84	178	84.8	345	10.7	27.602	9.33251	257.596	1.20959
644	1	1	1	0	0	1.54	67.2	0	1	0	0	36	63	44	0	15.8	17.5	5.22	1.45	1.39	3.15	40.6	295	7.73	4.5	135	89.6	211	10.1	28.3353	9.09869	257.814	0.0422598
645	0	1	1	0	1	1.65	70	0	0	0	0	39	63	49	1	37.6	48.3	5.41	5.07	1.23	3.24	85.7	297	5.65	4.82	159	97.9	187	9.5	25.7117	10.037	258.068	1.41633
646	0	2	1	0	0	1.78	88	0	0	0	0	43	57	52	1	16.3	15.7	3.61	2.51	0.73	2.3	71.1	402	5.45	5.16	156	89	184	9.7	27.7743	9.29792	258.243	1.23499
647	1	1	1	0	0	1.55	71.4	1	0	1	0	38	60	48	1	338.9	170.7	2.75	0.8	0.89	1.55	60.9	290	9.37	3.62	110	87.6	179	10.2	29.719	8.69639	258.448	-0.10661
648	1	2	1	0	0	1.53	67.6	1	0	0	1	42	56	50	1	32.3	67.8	4.67	1.84	1.02	3.09	38.7	370	5.25	4.42	135	90.3	239	9.6	28.8778	8.95001	258.456	0.589963
649	0	1	1	0	0	1.8	88	1	0	0	0	39	58	54	1	13.3	14.7	5.81	2.94	1.2	3.84	71.3	428	5.82	4.97	152	87.1	192	9	27.1605	9.52173	258.615	0.896088
650	0	2	1	0	1	1.7	81.5	0	0	0	0	40	65	45	1	38.5	54.9	4.34	2.13	0.69	2.84	81.2	433	5.7	3.74	137	102.4	137	9.4	28.2007	9.17861	258.843	1.12719
651	0	1	1	0	0	1.78	96.25	0	0	0	0	38	63	55	0	21.9	33.2	3.69	1.22	1.1	2.07	72.1	421	5.16	5.19	154	88.8	246	9.1	30.3781	8.5218	258.876	0.103541
652	1	1	1	0	0	1.65	75.6	1	1	0	0	37	57	50	1	11.9	14.3	4.82	0.92	0.94	2.98	42.3	249	15.25	5.24	153	88.7	361	9.7	27.7686	9.32322	258.893	-0.0215062
653	1	2	1	0	0	1.68	73	1	1	1	0	51	33	43	1	28	16	4.46	2.79	0.97	2.89	77.1	542	10.22	4.57	137	91	280	11.6	25.8645	10.0324	259.483	1.0565
654	0	2	1	0	0	1.8	91	1	1	0	0	48	57	55	1	16.9	20.2	4.32	1.77	1.1	2.58	76.5	325	7.34	5.83	168	88.5	172	10	28.0864	9.24634	259.696	0.475669
655	1	1	1	0	0	1.6	70.45	0	0	1	0	45	63	46	1	14.8	12	5.34	2.46	0.79	3.6	68.7	533	6.39	5	152	88.8	219	10.3	27.5195	9.43691	259.699	1.13588
656	1	1	1	0	0	1.62	80	1	0	1	1	38	63	47	1	19.2	16	4.61	1.35	1.29	2.79	81.7	369	4.68	4.15	134	94	165	11.7	30.4832	8.52542	259.882	0.0454624
657	1	2	1	0	0	1.6	68	1	1	0	0	51	64	43	1	19.6	22.1	3.46	2.87	0.89	2.15	61.5	634	7.87	4.93	158	95.7	120	9.8	26.5625	9.79939	260.296	1.17085
658	0	2	1	0	0	1.73	85	0	0	0	0	50	68	52	1	20.7	15.8	4.51	2.55	1.1	2.84	85.6	310	4.96	4.33	148	104.2	223	11.2	28.4005	9.21952	261.839	0.840783
659	0	2	1	0	0	1.65	76.35	0	0	0	0	37	65	50	0	20.9	25.7	5.51	2.15	1.15	3.53	71.5	381	6.68	5.07	161	89.7	162	11.3	28.0441	9.3466	262.117	0.625706
660	1	1	1	0	0	1.57	73.95	1	0	1	0	41	56	43	1	31.8	36.6	3.54	1.21	1.27	2.17	50.6	302	6.55	4.99	147	86.2	198	10	30.0012	8.7521	262.574	-0.0483965
661	1	1	1	0	0	1.57	73.95	1	0	1	0	41	56	43	1	31.8	36.6	3.54	1.21	1.27	2.17	50.6	302	6.55	4.99	147	86.2	198	10	30.0012	8.7521	262.574	-0.0483965
662	1	2	1	0	0	1.76	87.45	1	1	1	1	40	64	50	1	26.8	21.3	3.61	2.85	1.18	1.86	50.8	249	4.86	4.63	135	86	232	10.8	28.2315	9.31037	262.846	0.881805
663	0	2	1	0	0	1.73	82.65	0	0	0	0	38	63	50	0	21.3	25.7	4.24	3.24	1.16	2.78	62.5	497	5.29	5.59	163	85.2	238	9.2	27.6154	9.52341	262.992	1.02715
664	0	2	1	0	0	1.68	80.6	1	0	0	0	41	63	54	1	15	12.8	5.3	2.26	0.86	3.66	74.6	437	5.56	5.09	165	94.1	264	10.5	28.5573	9.21298	263.097	0.966188
665	0	1	1	1	0	1.7	76.35	1	0	1	0	39	60	49	1	22.4	18.7	5.73	4.29	0.97	3.58	97.7	346	6.25	5.68	160	87	145	10.7	26.4187	9.97089	263.418	1.48675
666	0	2	1	0	1	1.7	89.15	0	0	0	0	43	61	49	1	24.2	20.4	5.02	1.34	0.91	3.36	73.4	379	4.81	6.07	181	85.8	227	11.5	30.8478	8.54538	263.606	0.38698
667	1	2	1	0	0	1.78	90	0	0	0	0	44	62	47	1	25.1	39	7.08	3.02	1.05	4.51	87.9	479	4.51	5.66	167	85.7	375	10.1	28.4055	9.29357	263.989	1.05647
668	1	1	1	0	0	1.55	72	0	0	0	0	32	64	46	0	15.4	11.3	3.61	1.57	0.91	2.29	49.8	282	5.37	5.18	136	82	188	11.3	29.9688	8.81392	264.142	0.545386
669	1	2	1	0	0	1.65	76.95	1	0	0	0	54	57	45	1	18.6	37.7	4.86	2.45	0.98	3.24	56.4	520	5.92	4.37	142	96.6	265	11.1	28.2645	9.35644	264.455	0.916291
670	0	2	1	0	1	1.7	77	1	0	1	0	43	66	47	1	24.7	29.3	5.15	3.72	0.97	3.18	85.7	470	6.91	5.6	172	88.6	216	10.9	26.6436	9.92871	264.537	1.34418
671	0	1	1	0	0	1.76	95.9	1	0	0	0	38	63	55	0	36.3	38.2	2.84	0.96	0.78	1.63	71.3	373	6.74	4.43	143	97.7	267	9.3	30.9595	8.54926	264.68	0.207639
672	0	1	1	0	0	1.65	79	0	1	1	1	38	56	45	1	17.1	17.7	3.6	1.14	0.73	2.32	78.3	510	10.07	4.74	133	82.9	255	9.7	29.0174	9.12261	264.715	0.445739
673	1	2	1	0	0	1.6	82	1	0	0	0	38	65	47	1	21.9	20.4	4.56	1.06	1.21	3.03	97.9	406	4.62	4.05	124	97.5	299	10.1	32.0312	8.27068	264.92	-0.132351
674	0	1	1	0	0	1.78	85	0	0	0	0	33	68	49	0	33.3	48.8	5.23	5.01	1.01	3.03	80.9	496	4.89	6.32	185	85.4	165	10.5	26.8274	9.88065	265.072	1.60149
675	0	1	1	0	0	1.6	78.35	1	1	0	0	40	65	51	1	28.5	20.1	3.74	1.34	0.98	2.14	91.4	234	5.47	4.78	153	94.8	277	9.1	30.6055	8.67397	265.471	0.312872
676	1	1	1	0	0	1.56	65.2	1	1	1	0	33	63	45	0	42.5	27	3.57	1.21	0.78	2.11	73.8	543	20.9	4.59	141	88.2	302	10.1	26.7916	9.91239	265.569	0.439082
677	1	2	1	0	0	1.6	80.9	1	0	0	0	42	63	49	1	17.1	15.3	5.56	1.07	1.64	3.13	53.5	396	5.28	4.96	154	93.1	220	11	31.6016	8.4136	265.883	-0.427038
678	0	1	1	0	0	1.8	92.55	1	1	1	1	40	59	52	1	13.7	11.1	2.47	1.4	0.93	1.25	56.6	275	9.91	4.53	144	90.5	202	9.6	28.5648	9.31203	265.997	0.409043
679	0	1	1	0	0	1.76	92	1	0	1	0	45	54	55	1	75.3	66.5	3.97	1.19	0.87	2.61	97.5	398	8.17	4.31	140	101.6	239	10.3	29.7004	8.95644	266.01	0.313215
680	1	2	1	0	0	1.56	70	1	0	1	0	34	60	48	0	22.3	11.7	6.46	2.19	1.19	4.3	59.6	502	6.01	4.82	153	93.2	234	9.6	28.764	9.25934	266.335	0.609948
681	1	1	1	0	0	1.55	71.25	0	0	0	0	36	70	47	1	22.5	25.3	4.68	1.73	1.25	2.86	38.8	227	5.82	4.61	144	90.7	213	10.8	29.6566	8.99144	266.656	0.324978
682	0	2	1	0	0	1.7	84.75	1	0	1	1	49	52	48	1	19.6	24.5	4.46	2.07	1.15	2.71	81.3	550	5.39	5.68	167	86.4	292	9.3	29.3253	9.09411	266.687	0.587787
683	0	2	1	0	1	1.75	75.7	0	0	0	0	46	36	59	1	20.3	18.7	5.01	11.14	0.68	2.42	74.6	485	5.62	5.17	175	95.2	215	10.4	24.7184	10.8189	267.425	2.7962
684	1	2	1	0	0	1.6	82	1	0	1	0	45	60	47	1	17.2	15.3	3.71	0.92	1.21	2.1	53.9	358	5.81	4.68	149	93.6	210	10.7	32.0312	8.35822	267.724	-0.274002
685	0	2	1	0	0	1.74	88.35	1	0	1	0	40	59	52	1	15.6	22.1	3.22	2.2	0.84	2.04	69.1	431	5.55	5.35	140	81.9	260	9.9	29.1815	9.18427	268.011	0.962811
686	0	2	1	0	0	1.6	84	0	1	1	0	40	43	55	1	24.5	57.3	3.86	1.03	1.25	2.21	92.5	530	4.36	4.65	148	95.3	187	9.7	32.8125	8.18405	268.539	-0.193585
687	0	2	1	0	0	1.75	90	1	0	0	1	36	49	57	1	28.4	28.3	4.43	1.3	0.81	2.8	70.1	404	9.15	6.04	181	87.3	247	11.4	29.3878	9.15814	269.137	0.473085
688	1	1	1	0	0	1.54	68	1	0	0	1	30	58	42	0	26	24.4	4.18	2.19	1.14	2.53	64.9	387	6.91	4.59	141	87.6	255	10.8	28.6726	9.39889	269.491	0.652873
689	1	2	1	0	0	1.45	60	1	0	0	0	40	43	56	1	19.9	12.4	4.12	2.82	0.83	2.6	54.1	355	5.63	4.32	142	94.7	163	11.3	28.5375	9.44686	269.589	1.22307
690	1	1	1	0	0	1.58	69	1	0	0	0	31	66	49	0	22.7	12.3	4.1	4.34	1.1	2.43	56.3	466	5.09	5.24	147	89.1	239	10.4	27.6398	9.77717	270.239	1.37256
691	1	1	1	0	0	1.58	71.35	1	0	1	0	46	52	40	1	25.1	23.7	4.69	1.97	1.1	2.98	77	309	8.13	5.29	157	87.3	235	10.3	28.5812	9.45561	270.252	0.582723
692	0	1	1	0	0	1.8	94	1	1	0	0	38	63	52	0	15.6	14	4.15	1.92	0.92	2.7	93.9	410	7.32	4.89	154	92.6	247	9	29.0123	9.32495	270.539	0.735707
693	0	2	1	0	0	1.6	76.5	1	1	0	1	39	62	42	1	35.7	80.4	5.45	1.83	1.02	3.61	64.1	289	5.91	5.19	161	89.8	248	10	29.8828	9.06298	270.827	0.584513
694	0	1	1	0	0	1.76	84.15	0	0	0	0	40	62	48	0	20.6	33.3	3.66	4.86	0.65	2.11	64.9	318	5.67	5.07	156	88.2	354	9.4	27.1662	9.99824	271.614	2.01182
695	1	2	1	0	0	1.58	80	1	0	0	0	40	54	53	1	18.5	13.5	5.14	1.05	1.43	3.2	45.7	460	5.73	5.4	165	89.8	310	10.3	32.0461	8.47652	271.64	-0.308884
696	0	2	1	0	1	1.75	98.9	1	0	0	0	47	63	55	1	20.2	21.8	3.96	0.81	1.28	2.48	78.6	417	6.99	4.86	146	92	245	10	32.2939	8.41578	271.778	-0.457581
697	1	1	1	0	0	1.58	72.65	1	0	1	0	32	70	49	0	14.5	15.6	4.41	2.27	0.94	2.83	87.6	354	6.43	4.42	135	86.4	278	9.4	29.1019	9.36277	272.475	0.881655
698	0	2	1	0	0	1.8	105	1	0	0	0	46	57	55	1	23.5	26.3	3.58	1.2	1.15	2.03	79.1	355	4.85	5.83	173	87	251	10.8	32.4074	8.44332	273.626	0.0425596
699	0	2	1	0	0	1.68	80.75	0	0	0	0	37	70	45	0	22.8	48.8	3.41	2.79	0.79	2.1	70.4	528	6.4	5.97	171	82.7	212	11.2	28.6104	9.56436	273.64	1.26176
700	0	1	1	0	1	1.62	75	0	0	0	0	36	58	51	0	20.5	15.3	4.91	4.88	0.84	3	96.5	337	3.7	4.79	151	92.5	175	10.4	28.578	9.5755	273.648	1.7595
701	1	1	1	0	0	1.6	75.9	1	0	1	0	28	61	44	0	55.6	57.9	3.66	1.87	0.86	2.32	91.7	338	6.84	5.22	155	88.9	194	11.2	29.6484	9.23074	273.677	0.776761
702	0	2	1	0	0	1.75	82.2	1	1	0	1	47	51	55	1	32.6	63.5	4.6	4.13	0.82	2.72	70.5	357	8.14	4.55	153	94.1	134	11.4	26.8408	10.1971	273.698	1.61673
703	0	2	1	0	0	1.76	95.7	0	0	0	0	54	56	51	1	8.8	13.1	5.21	1.46	1.29	3.53	84.1	455	6.07	5.48	160	90.1	285	9.5	30.8949	8.86381	273.846	0.123794
704	1	1	1	0	0	1.62	82	1	1	0	0	46	64	44	1	13.7	9.4	4.69	1.15	1.76	2.47	59.2	280	7	4.68	146	90.6	206	10.1	31.2452	8.76769	273.949	-0.425552
705	0	2	1	0	0	1.78	102.9	0	0	0	0	60	58	54	1	20.1	26.7	4.7	1.21	1.15	2.99	73.1	460	4.88	5.19	160	91.5	274	10.8	32.477	8.45778	274.683	0.0508584
706	0	2	1	0	1	1.77	94.7	0	0	0	0	41	55	54	1	17.5	19.1	4.87	1.73	1.03	3.23	79.7	446	6.42	5.13	161	93.2	208	10.5	30.2276	9.08956	274.755	0.518563
707	0	2	1	0	0	1.7	90	1	0	0	0	60	58	54	1	25.1	33.2	6.01	1.28	1.4	3.77	70.4	399	6.68	5.29	178	96.2	233	9.8	31.1419	8.828	274.92	-0.0896122
708	1	1	1	0	0	1.6	74	1	1	0	0	45	44	52	1	16	14.7	3.93	2.78	1.14	2.37	73.9	434	6.16	4.96	135	85.5	245	10.7	28.9062	9.52254	275.261	0.891423
709	0	1	1	0	0	1.67	90	1	0	1	0	39	62	52	1	15.4	21.2	1.61	1.15	0.79	0.63	90.5	391	5.54	4.7	145	87.2	161	9.9	32.2708	8.53377	275.392	0.375484
710	1	1	1	0	0	1.59	76.45	0	0	0	0	34	67	42	0	15.1	17.5	5.26	2.13	0.86	3.52	67	374	5.33	4.84	151	92.4	186	10	30.2401	9.11149	275.532	0.906945
711	0	2	1	0	0	1.7	85	1	0	0	0	50	58	52	1	37	19.6	4.73	1.13	1.21	3.08	77.4	492	13	4.38	146	96.6	198	11.5	29.4118	9.36918	275.564	-0.0684027
712	0	1	1	0	0	1.8	80	1	1	1	0	37	63	53	0	21.8	37.2	4.44	8.91	0.59	2.23	60.3	453	10.17	5.91	182	86.1	248	9.2	24.6914	11.1886	276.263	2.71481
713	0	1	1	0	0	1.74	81.1	0	0	0	0	36	63	55	0	19.6	20.5	5.38	5.16	0.93	3.07	83.2	373	7.33	5.43	158	85.1	248	9.1	26.7869	10.3149	276.305	1.71351
714	0	2	1	0	0	1.74	86.35	0	0	0	0	41	66	52	1	37.9	40.8	4.8	2.81	1.01	2.96	78.3	331	7.27	4.82	151	89	189	10.5	28.5209	9.69896	276.623	1.02323
715	0	2	1	0	0	1.7	81.3	0	0	0	0	48	58	48	1	21	26.9	5.44	4.56	1.04	3.49	78.3	377	5.17	5.05	156	88.7	271	8.7	28.1315	9.84221	276.876	1.4781
716	0	1	1	0	0	1.67	70.35	0	0	0	0	41	63	41	1	31.6	35.5	6.68	14.11	0.82	2.88	62.6	361	5.21	6.21	180	84.1	236	9.8	25.225	10.9795	276.957	2.84533
717	1	1	1	0	0	1.55	68.5	1	1	1	0	29	68	47	0	16.4	13.5	5.48	3.87	0.97	3.16	51.5	244	5.4	4.42	146	97.3	233	8.7	28.512	9.72167	277.184	1.38371
718	0	2	1	0	0	1.66	73.1	0	1	0	0	40	63	55	1	21.7	30.8	3.35	4.02	0.8	1.94	72.2	228	11.12	5.22	163	89.8	262	10.5	26.5278	10.482	278.066	1.61443
719	0	1	1	0	0	1.6	78	0	0	0	0	48	44	56	1	26.9	51.1	4.47	2.4	0.82	2.89	66.7	324	4.81	5.6	173	90.2	130	9.7	30.4687	9.12818	278.124	1.07392
720	0	2	1	0	0	1.67	80.2	0	0	0	0	45	64	44	1	25.8	27.5	3.97	3.57	0.98	2.34	84.1	244	5.69	5.22	157	88.7	204	10.8	28.7569	9.69329	278.749	1.29277
721	0	1	1	0	0	1.68	81.85	0	0	0	0	39	64	49	1	37.4	37.3	4.35	4	0.74	2.63	61.6	270	4.69	4.83	157	96.5	212	9.4	29.0001	9.61374	278.8	1.6874
722	0	2	1	0	0	1.82	104.85	1	0	1	0	53	61	50	1	30	49.5	4.08	1.73	0.87	22.68	56	319	4.94	5.3	165	90.2	201	11.4	31.6538	8.8275	279.424	0.687383
723	0	1	1	0	0	1.8	97.95	0	1	0	0	43	63	50	0	14.2	14.3	4.71	1.57	1.02	3.5	81.6	582	8.39	6.6	189	82.7	194	11.3	30.2315	9.26013	279.948	0.431273
724	0	2	1	0	0	1.79	96.4	0	0	0	0	42	70	53	1	19.8	28.9	5.95	2.89	1.21	4.22	76.8	459	4.82	5.6	173	88.2	160	11.7	30.0865	9.31605	280.287	0.870636
725	0	2	1	0	0	1.68	78	0	0	0	0	41	35	47	1	32.9	30	6.98	5.6	1.19	4.36	72.7	579	5.77	5.69	175	90	272	10.8	27.6361	10.1575	280.712	1.54881
726	0	2	1	0	0	1.65	79.454	1	0	0	0	40	71	54	0	37.5	18.7	3.67	0.95	0.82	2.16	73.7	310	19.9	5.48	171	89.6	161	10.8	29.1842	9.62144	280.794	0.147158
727	0	2	1	0	0	1.72	92.9	1	1	0	0	42	62	47	1	13.1	9.4	4.83	1.51	0.98	2.83	81.3	379	6.36	5.32	163	91.5	267	10.1	31.4021	8.94416	280.865	0.432312
728	0	2	1	0	0	1.8	97.1	0	0	0	0	48	45	54	1	20.3	16.7	4.57	2.31	0.95	2.92	90.8	464	6.38	5.27	165	89.8	216	10.5	29.9691	9.37243	280.884	0.888541
729	0	2	1	0	0	1.7	92	0	0	0	0	39	60	47	1	19.6	34.1	4.23	1.74	0.79	2.77	75.8	231	4.93	5.21	158	94	142	10.4	31.8339	8.83124	281.133	0.789607
730	1	2	1	0	0	1.63	77.5	0	1	1	0	43	66	44	1	23.8	20.5	4.34	2.94	0.87	2.89	86	352	6.6	4.99	164	94.2	239	10.9	29.1693	9.6475	281.411	1.21767
731	0	2	1	0	0	1.73	94.95	1	1	0	1	45	65	45	0	22.9	14.6	2.53	1.15	0.95	1.38	72.6	540	7.76	5.29	163	88.3	238	9.3	31.7251	8.87076	281.426	0.191055
732	0	2	1	0	0	1.66	83	0	0	0	0	40	40	56	1	26.9	45.3	6.01	2.66	1.09	4.07	99.8	622	5.47	5.1	160	100	253	11.2	30.1205	9.35962	281.916	0.892148
733	1	2	1	0	0	1.65	91.05	0	0	1	0	45	63	46	1	16.1	14.1	4.21	1.07	1.3	2.6	83.4	367	5.39	5.04	163	94	233	9.4	33.4435	8.43422	282.07	-0.194706
734	0	1	1	0	0	1.86	97	0	1	0	0	52	32	80	1	19.6	53.3	4.82	3.11	0.9	3.2	90.1	414	9.51	5.67	165	89.4	151	12.1	28.0379	10.069	282.313	1.23998
735	0	1	1	0	0	1.78	90	0	0	0	0	41	62	52	0	47.6	105.1	5.87	3.68	1.05	3.91	81.3	501	7.06	6.28	185	84.6	253	10.7	28.4055	9.93938	282.333	1.25412
736	0	1	1	0	1	1.82	100.85	0	0	0	0	46	61	54	1	20.8	26.5	3.3	2.36	0.82	2.04	74.9	432	5.75	5.59	161	85.2	264	12.1	30.4462	9.28988	282.842	1.05711
737	0	1	1	0	0	1.78	103.85	0	0	0	0	43	63	52	1	20.5	19.3	4.18	1.36	0.84	2.65	86.3	420	5.22	5.34	156	85.2	182	11.8	32.7768	8.642	283.257	0.481838
738	0	1	1	0	0	1.72	90.05	1	1	0	0	44	56	50	1	17.6	23.3	4.4	1.74	1.1	2.88	88.1	330	7.93	5.23	153	87	259	9.3	30.4388	9.30656	283.28	0.458575
739	1	1	1	0	0	1.6	71.85	1	1	1	0	43	63	46	1	26.4	32	3.73	3.52	0.83	2.31	58.8	385	8.75	4.39	131	88.6	246	12.1	28.0664	10.1095	283.738	1.44479
740	0	1	1	0	0	1.74	87	1	1	0	0	35	60	52	0	40	69.4	3.45	4.79	0.64	2.05	65.4	280	5.1	5.71	169	86.5	121	11.5	28.7356	9.87779	283.844	2.01282
741	0	1	1	0	0	1.9	105.95	0	0	0	0	42	63	55	0	30.2	44.2	3.77	3.39	0.83	2.49	96.7	380	5.91	5.07	159	89	135	9.7	29.349	9.67949	284.084	1.40716
742	1	1	1	0	0	1.63	77.9	1	0	1	0	36	67	50	0	14.8	15.1	3.54	3.56	0.98	2.08	61.9	349	5.72	4.86	152	85	260	10.2	29.3199	9.69575	284.278	1.28996
743	0	2	1	0	1	1.75	100	0	0	0	0	38	60	49	1	24.6	56.1	5.11	1.74	0.99	3.6	72	391	4.41	5.21	176	98.5	267	8.6	32.6531	8.71978	284.727	0.563935
744	1	2	1	0	0	1.62	88	0	0	0	0	42	59	45	1	15.8	8.4	4.75	1.35	1.3	2.98	62.2	227	4.54	4.68	123	81.6	338	10.8	33.5315	8.49505	284.852	0.0377403
745	0	1	1	0	0	1.7	88	0	0	0	0	38	64	55	1	18.5	13.6	4.57	2.73	0.95	2.68	69.4	356	5.31	5.48	158	83	177	11.7	30.4498	9.35591	284.886	1.05559
746	1	1	1	0	0	1.58	82.35	1	0	1	0	36	63	50	0	29.4	21.2	4.4	1.57	1.1	2.94	85.7	524	4.5	4.2	131	96.4	190	12.5	32.9875	8.63717	284.919	0.355765
747	1	2	1	0	0	1.6	80	1	1	0	0	46	46	52	1	34.1	72.5	3.91	1.18	0.9	2.67	56.4	366	9.75	4.6	123	87	252	10.4	31.25	9.1248	285.15	0.270875
748	0	1	1	0	0	1.74	100	1	0	0	0	51	57	50	1	19.7	13.1	4	1.63	0.75	2.71	69.1	351	4.35	5.4	162	89.4	154	12.5	33.0295	8.64077	285.4	0.776262
749	0	1	1	0	0	1.83	94.15	0	0	0	0	40	70	55	1	22.5	19.8	4.64	7.02	0.72	2.62	89.4	427	4.62	5.72	166	87.6	190	11.5	28.1137	10.1612	285.668	2.27727
750	1	2	1	0	0	1.6	83.65	1	0	0	1	45	56	49	1	18.2	16.7	5.33	1.44	1.26	3.48	47.2	460	5.46	4.73	155	97.3	288	10	32.6758	8.74411	285.721	0.133531
751	1	2	1	0	0	1.59	80	1	1	0	0	50	60	48	1	29.6	43.9	3.83	1.15	1.04	2.34	56.2	307	9.2	5.27	156	89.2	164	10.8	31.6443	9.04098	286.096	0.100541
752	0	2	1	0	0	1.72	99.35	1	1	0	1	44	63	55	1	24	27	3.38	1.05	0.93	1.89	97.7	412	6.03	4.99	154	93.8	134	10.3	33.5823	8.52755	286.375	0.121361
753	0	2	1	0	0	1.75	93.45	1	0	0	0	42	59	52	1	16.5	23.5	5.31	3.21	0.97	3.67	92.7	476	4.72	5.17	161	91.9	210	10.3	30.5143	9.4001	286.837	1.19673
754	0	1	1	0	0	1.7	80	0	0	1	0	36	70	48	0	19.3	26.3	10.57	3.76	2.28	7.07	86.5	441	10.69	3.63	110	95	126	10.1	27.6817	10.3757	287.218	0.500244
755	0	2	1	0	0	1.73	93.85	0	0	0	0	35	70	52	0	20.7	20.3	4.81	1.92	0.97	3.16	75.2	463	6.23	5.25	164	89.1	132	11	31.3575	9.16372	287.352	0.682784
756	0	1	1	0	1	1.65	88.5	1	1	0	1	46	53	52	1	19.6	20	3.17	1.04	1.12	1.97	96.8	461	8.39	5.37	165	96.5	173	10.3	32.5069	8.84828	287.63	-0.074108
757	1	1	1	0	0	1.65	86.4	0	0	0	0	31	71	49	0	17.7	15	3.98	1.96	1.19	2.42	57.6	390	5.57	4.76	143	89.5	270	9.9	31.7355	9.07236	287.916	0.498991
758	0	2	1	0	0	1.8	103.9	1	0	0	0	44	47	60	1	19.3	24.3	4.23	2.31	1.04	2.62	71.1	457	4.4	4.97	149	91.1	318	9.1	32.0679	9.00087	288.639	0.798027
759	0	2	1	0	1	1.72	91.9	1	0	0	0	42	61	48	1	29.6	23.7	4.02	1.99	1.05	2.42	68.1	266	6.91	4.62	153	97.2	177	10.8	31.0641	9.30312	288.993	0.639344
760	0	1	1	0	0	1.72	85	1	0	0	0	32	59	50	0	16.1	19.4	5.32	5.75	0.93	2.93	76.3	390	5.1	5.07	155	89.2	260	9	28.7317	10.0605	289.055	1.82177
761	1	1	1	0	0	1.6	82.25	1	0	0	0	38	64	43	1	33.7	32.2	5.36	1.92	1.08	3.77	68.8	317	5.29	4.75	155	95.4	190	12.3	32.1289	9.00016	289.165	0.575364
762	0	2	1	0	0	1.71	79.15	0	0	0	0	35	62	50	1	18.4	17.2	4.07	10.72	0.6	1.8	71.6	361	5.15	5.01	160	91.8	165	9	27.0682	10.6931	289.443	2.88294
763	0	2	1	0	0	1.64	83	1	0	0	1	49	60	41	1	28.6	33.5	4.46	2.28	0.98	2.64	79.7	601	6.58	5.69	181	93.5	265	10	30.8596	9.39023	289.779	0.844378
764	1	1	1	0	0	1.58	78.25	1	0	0	0	38	65	48	1	14.5	9	5.17	2.39	1.1	3.58	64.2	391	5.49	4.93	145	91.1	276	10.5	31.3451	9.25624	290.138	0.775983
765	0	2	1	0	0	1.74	92	1	1	0	0	45	58	54	1	16.4	15.6	6.75	2.12	1.43	4.43	73.1	345	8.39	6.64	184	84.5	294	10.6	30.3871	9.56047	290.515	0.393742
766	0	2	1	0	0	1.72	92.3	1	1	0	1	47	37	60	1	16.4	11.2	5.58	1.62	1.05	3.54	82	471	8.87	5.82	180	97.9	141	11.7	31.1993	9.34712	291.624	0.433636
767	0	2	1	0	0	1.68	81.6	1	0	0	0	37	54	53	1	30	51.9	4.67	5.84	0.82	2.88	70.3	465	5.23	5.71	182	86.5	249	9.7	28.9116	10.1012	292.04	1.96318
768	1	1	1	0	0	1.58	72	1	0	1	0	35	63	45	0	15.2	11.8	6.66	3.92	1.22	4.46	44.7	227	8.06	4.4	136	94.8	182	10.9	28.8415	10.135	292.31	1.16724
769	0	1	1	0	0	1.7	96.75	1	0	0	1	44	60	51	1	23.4	27.8	3.97	1.4	1.17	2.21	65.2	539	5.55	5.08	152	86.2	148	12	33.4775	8.73229	292.335	0.179468
770	0	1	1	0	0	1.75	92	0	0	0	0	36	63	48	0	16.3	15.5	5.38	3.47	1.24	3.5	96.8	439	6.4	5.29	160	85.4	358	8.7	30.0408	9.78247	293.873	1.02904
771	1	2	1	0	0	1.64	86	0	0	0	0	51	53	47	1	13.1	10.3	4.34	2.06	0.86	2.85	81.9	633	6.1	5.42	159	90	359	9.1	31.975	9.21301	294.586	0.873529
772	0	1	1	0	1	1.72	100	1	0	0	0	40	66	52	0	32	64.8	4.8	1.23	1.16	3.35	91.9	413	6.29	5.41	163	85.6	293	8.8	33.8021	8.72799	295.024	0.0585942
773	1	1	1	0	0	1.6	77.35	1	1	0	0	39	60	47	1	13.7	13.7	4.8	2.03	1	3.41	55.6	367	11.03	4.84	142	84.3	222	12.7	30.2148	9.79067	295.824	0.708036
774	1	1	1	0	0	1.6	80.05	1	0	0	0	35	63	45	0	25.5	12.4	4.04	2.52	0.99	2.52	53.3	399	6.51	4.79	152	89.8	295	10.1	31.2695	9.47962	296.423	0.934309
775	1	2	1	0	0	1.56	80	1	0	0	1	44	56	43	1	20.4	13.8	5.08	1.55	1.35	3.3	67.8	362	6.7	4.33	140	95.8	222	9.6	32.8731	9.02238	296.594	0.13815
776	1	1	1	0	0	1.57	85.35	0	0	0	0	30	69	45	0	22.6	29.2	4.37	1.11	1.11	2.66	52.3	486	6	4.58	135	86.5	222	9.8	34.6262	8.57814	297.028	0
777	0	1	1	0	0	1.5	75	1	0	1	0	40	56	40	1	25.7	30.6	5.01	1.75	1.01	3.43	54.4	372	5.32	5.75	176	91.3	137	11.1	33.3333	8.91311	297.104	0.549665
778	0	1	1	0	0	1.68	88.9	0	0	0	0	40	50	57	1	16.4	23.3	5.08	2.22	0.94	2.9	66.4	376	7.33	4.73	135	85.8	174	10.1	31.498	9.4715	298.333	0.859383
779	0	2	1	0	0	1.75	93.7	1	0	1	0	49	56	54	1	32.9	42.2	4.62	3.8	0.96	2.59	75.2	451	5.85	5.57	165	87.8	164	11.3	30.5959	9.78346	299.334	1.37582
780	0	2	1	0	0	1.71	85.75	0	0	0	0	49	38	61	1	20.1	21.5	4.84	5.3	0.65	3.06	96.1	438	6.77	5.89	184	90.5	88	13.8	29.3253	10.2622	300.942	2.09849
781	1	1	1	0	0	1.5	69.95	0	0	0	0	32	63	50	0	19.7	23.6	5.21	3.08	0.92	3.22	45.3	351	6.66	4.35	139	92	286	9.1	31.0889	9.70307	301.658	1.20831
782	0	2	1	0	0	1.74	97.8	0	0	0	0	38	57	44	0	46	65.3	4.05	2.25	0.84	2.66	85.1	695	6.51	5.4	169	95.9	240	11.3	32.3028	9.36629	302.557	0.985284
783	1	1	1	0	0	1.65	76	0	1	1	0	30	63	50	0	35.5	40.2	5.41	6.54	1.11	2.93	55.1	432	9.92	4.04	131	91.1	220	10.5	27.9155	10.8545	303.009	1.77358
784	0	2	1	0	1	1.7	110	1	0	0	0	48	43	58	1	27.5	30.3	3.17	0.71	1.15	1.79	91	496	5.08	5.15	165	93.2	172	10.7	38.0623	7.96484	303.16	-0.482252
785	0	1	1	0	0	1.68	84	0	0	0	0	33	69	46	0	24.3	57.2	5.21	5.5	0.89	3.24	62.9	419	6.25	5.23	157	87.6	246	10	29.7619	10.2193	304.147	1.82128
786	0	2	1	0	0	1.75	88	0	1	0	0	40	62	53	1	33.8	52.4	7.33	7.26	1.13	3.79	67.1	350	7.06	6.38	188	83.1	386	8.7	28.7347	10.6188	305.129	1.86016
787	0	2	1	0	0	1.73	83	0	1	1	0	43	55	55	1	44.7	59.1	4.54	10.63	0.68	2.15	79.3	464	7.3	5.31	166	88.5	215	11.3	27.7323	11.0336	305.986	2.74934
788	1	1	1	0	0	1.5	77	0	1	0	0	37	61	47	1	23.3	11.5	4.29	1.49	1.14	2.57	56.8	362	6.47	4.97	144	86.7	257	9.8	34.2222	8.94797	306.219	0.267748
789	1	1	1	0	0	1.65	85	1	0	0	0	50	59	55	1	31	49.1	4.8	3.22	0.95	3.05	58.3	387	7.32	4.36	135	91.5	167	11.9	31.2213	9.84201	307.28	1.22067
790	0	2	1	0	0	1.68	90	0	0	0	0	56	36	61	1	30.1	36.9	5.23	2.93	0.94	3.52	72.3	556	6.93	5.33	169	92.3	207	10.3	31.8878	9.69288	309.084	1.13688
791	1	1	1	0	0	1.53	69	1	1	1	1	31	72	48	0	33.9	39.4	6.29	5.6	1.31	4.01	81.1	423	8.27	4.81	148	90.2	272	10.3	29.4758	10.5174	310.01	1.45274
792	0	1	1	0	0	1.77	96.55	0	0	0	0	35	64	52	0	15.6	20.6	4.14	6	0.83	2.29	87.3	389	4.97	5.16	160	88	183	5.6	30.8181	10.0772	310.56	1.97809
793	1	1	1	0	0	1.7	98.3	0	0	0	0	38	63	50	1	18.3	28	5.67	2.23	1.08	3.79	60	441	5.59	4.97	136	82.9	223	11.2	34.0138	9.205	313.097	0.725041
794	1	1	1	0	0	1.7	99.25	0	0	0	0	37	63	50	1	15.2	16.6	4.87	1.92	0.86	3.22	63	236	6.09	4.35	126	87.8	142	11.3	34.3426	9.14099	313.925	0.803148
795	0	2	1	0	0	1.78	107.4	1	1	0	0	54	61	45	1	17.4	23.8	3.73	1.71	0.88	2.36	98.7	325	7.82	4.96	157	92.5	169	9.6	33.8972	9.2752	314.403	0.664327
796	0	2	1	0	0	1.7	79.65	0	0	0	0	40	64	44	1	22.6	22	7.6	16.82	0.78	3.02	81.1	561	6.82	5.54	168	83.9	268	9.9	27.5606	11.4244	314.864	3.07103
797	0	1	1	0	0	1.72	90	1	1	0	0	43	63	52	1	17.4	17.9	3.71	3.86	0.83	2.47	53.7	224	10.54	5.47	181	89.8	141	10.9	30.4218	10.3879	316.018	1.537
798	0	1	1	0	0	1.62	90.85	1	0	0	0	40	56	52	1	21.3	29.8	4.71	2.03	0.88	3.09	68.2	428	5.73	5.23	165	96	226	11.3	34.6174	9.13577	316.257	0.835869
799	1	2	1	0	0	1.6	90	0	1	0	0	56	30	70	1	25.4	22.8	3.34	2.06	0.88	2.08	73.6	580	5.04	5.92	181	95.4	246	10.4	35.1562	9.02213	317.184	0.850539
800	0	1	1	0	0	1.73	94.95	1	0	1	0	39	58	52	1	38.4	60.2	4.85	6.8	1.23	2.36	60.9	305	4.06	4.56	161	99.8	219	9.2	31.7251	10.0001	317.255	1.70991
801	1	2	1	0	0	1.59	92	1	0	1	0	38	67	48	1	16.5	19.5	5.57	1.27	0.95	3.39	55.6	279	6.09	4.22	133	96.7	222	10.8	36.391	8.72768	317.609	0.29031
802	0	1	1	0	0	1.74	100	1	1	0	0	46	64	55	1	16.9	22.8	4.5	3.23	1.06	2.52	64.9	310	6.01	5.01	156	90	320	9.3	33.0295	9.64792	318.666	1.11421
803	1	1	1	0	0	1.7	101	1	0	0	0	34	63	47	0	24.5	25.2	5.54	1.76	1.15	3.73	73.1	460	6.57	4.65	145	93.8	156	11.1	34.9481	9.12984	319.071	0.425552
804	1	1	1	0	0	1.53	79.1	1	1	0	0	36	66	41	0	16.8	16.6	4.19	2.53	0.88	2.58	50.3	265	7.54	4.84	146	90.9	247	10.2	33.7904	9.63046	325.417	1.05605
805	0	1	1	0	0	1.7	92.3	1	1	0	0	40	59	52	0	18.3	31.3	2.2	4.11	0.71	1.1	92.2	304	10.88	5.25	155	88	174	9.8	31.9377	10.4824	334.783	1.75591
806	0	1	1	0	0	1.72	105	1	1	1	1	40	59	50	1	12.5	15.9	2.72	1.45	0.74	1.69	54.9	252	11.28	5.47	152	81.9	249	10.2	35.4922	9.47661	336.345	0.672669
807	0	1	1	0	0	1.82	113.3	1	1	0	0	47	55	54	1	15.7	9.4	3.5	1.98	0.89	2.25	99.4	325	12.41	4.38	121	83.8	170	10.7	34.2048	9.88362	338.067	0.799631
808	0	1	1	0	0	1.8	103.05	1	0	0	0	33	70	44	0	33.7	68.7	5.6	7.07	0.87	3.05	84.8	506	8.15	4.97	152	89.1	241	9.7	31.8056	10.7359	341.461	2.09512
809	1	1	1	0	0	1.55	81.5	1	1	0	0	43	70	50	1	16	13.3	6.69	3.74	1.17	4.46	60.3	422	8.12	5.48	164	89.1	257	9.8	33.923	10.0954	342.467	1.16208
810	0	1	1	0	0	1.75	116.1	1	0	1	0	39	60	48	0	15.8	26.6	3.47	1.82	0.76	2.28	66.2	426	5.79	5.29	165	85.6	232	11.7	37.9102	9.03699	342.594	0.873273
811	0	2	1	0	1	1.8	126.8	1	1	0	0	43	58	56	1	16.1	20.7	4.11	2.44	0.77	2.6	80.2	389	5.31	5.89	180	90.2	254	11	39.1358	9.24361	361.756	1.15336
812	1	2	1	0	0	1.65	110	1	1	0	1	37	61	45	1	23.6	19.5	4.24	1.5	0.84	2.49	57.6	347	7.76	5.3	160	89.1	262	11.9	40.404	9.13646	369.15	0.579818
813	1	1	1	0	0	1.72	109	1	1	1	0	42	58	50	1	26	13.6	5.34	5.05	1.01	3.26	75.5	458	6.09	3.71	118	94.9	415	10.6	36.8442	10.1081	372.424	1.60944
814	1	0	0	0	0	1.55	37.5	1	0	0	1	36	64	45	0	12.1	9.9	4.14	1.02	1.05	2.89	64.3	194	4.9	3.46	113	96.8	281	9.3	15.6087	8.29106	129.413	-0.0289875
815	1	0	0	0	0	1.7	50	0	0	0	0	27	60	38	0	16.4	9.1	3.81	0.41	1.3	2.23	68.1	241	5.58	4.97	136	84.1	246	10.1	17.301	7.50961	129.924	-1.15396
816	0	0	0	0	0	1.7	49	0	0	1	0	31	62	48	1	14.9	8.9	2.79	0.78	0.83	1.44	78.1	341.3	4.36	4.33	116	86.1	397	8.7	16.955	7.90603	134.047	-0.0621318
817	1	0	0	0	0	1.66	49.65	0	0	0	0	32	58	46	0	15.8	8.2	4.9	0.66	1.56	2.92	64	209	3.94	4.37	132	92.4	195	11.4	18.0179	7.63768	137.615	-0.860201
818	0	0	0	0	0	1.77	55	0	0	0	0	26	68	44	0	18.2	12.8	4.85	0.87	1.27	3.1	90.1	300	4.13	5.57	165	88.2	255	10	17.5556	7.96103	139.761	-0.378279
819	0	0	0	1	1	1.77	58.9	1	1	1	1	38	60	46	0	21.5	19.8	3.31	0.56	1.17	1.72	78.4	419	4.86	4.26	137	93.9	150	11.3	18.8005	7.68324	144.448	-0.736822
820	0	0	0	1	0	1.6	48.4	0	0	0	0	31	64	41	0	16	9.6	3.58	0.62	1.31	2.15	86.8	345	4.38	4.12	126	93	218	9.8	18.9062	7.68103	145.219	-0.748063
821	0	0	0	1	0	1.8	60	1	0	0	0	39	56	54	1	24.5	16.6	4.15	0.85	1.19	2.52	85.6	356	4.5	5.07	148	88.4	254	9.8	18.5185	8.02358	148.585	-0.336472
822	1	0	0	0	0	1.56	46	0	0	1	0	32	65	45	0	18.4	15.9	4.89	0.64	1.22	2.96	54.6	300	5.13	4.79	155	95.6	155	11.4	18.902	7.87084	148.775	-0.645138
823	0	0	0	0	0	1.75	58	0	0	0	0	47	62	53	1	31.2	38.4	3.11	0.76	1.04	1.8	73.2	332	4.41	4.82	143	90.9	192	12.7	18.9388	7.89146	149.454	-0.313658
824	1	0	0	0	0	1.6	48	0	0	1	0	38	64	46	1	23.8	9.9	4.44	0.91	1.23	2.8	80.3	333	4.13	4.12	121	90.8	229	9.8	18.75	8.00598	150.112	-0.301325
825	1	0	0	0	0	1.54	45	1	0	0	0	28	66	40	1	21.3	8.7	3.43	0.84	0.97	1.89	76.1	329	4.57	4.61	144	93.5	143	11.3	18.9745	8.02718	152.312	-0.143894
826	0	0	0	0	1	1.8	65.8	1	0	0	0	37	62	51	1	14.3	10	3.89	0.61	1.21	2.15	83.5	372	4.16	5.01	153	92	163	11.4	20.3086	7.61324	154.614	-0.684917
827	1	0	0	0	0	1.7	60	1	0	0	0	36	60	54	1	13.4	4.7	3.93	0.53	1.24	2.23	70.9	184	4.29	4.05	131	94.1	183	9	20.7612	7.50343	155.78	-0.84999
828	1	0	0	0	0	1.63	54	0	0	0	1	33	60	47	0	23.1	19	2.68	0.61	0.96	1.56	55.8	293	4.82	4.64	142	90.7	181	11.8	20.3244	7.76049	157.728	-0.453474
829	1	0	0	0	0	1.62	55	0	0	0	0	30	60	45	0	18.4	14.6	4.55	0.55	1.34	2.62	53.4	218	4.4	4.61	118	78	317	10	20.9572	7.56578	158.557	-0.890507
830	0	0	0	0	1	1.8	65.15	1	0	0	0	37	67	50	0	22.7	17	4.2	0.87	1.37	2.49	58.6	365	4.01	4.59	143	90.8	231	9.9	20.108	7.93155	159.488	-0.454073
831	1	0	0	0	0	1.57	47	0	0	0	0	30	65	43	1	20.7	15.2	5.06	1.1	1.37	3.24	61.4	182	4.89	3.91	124	99	148	11.5	19.0677	8.36452	159.492	-0.219501
832	1	0	0	0	0	1.58	50.15	0	0	0	0	43	68	49	1	21	20.2	4.3	0.78	1.21	2.66	65.6	246	4.63	4.4	137	90	201	10.6	20.0889	7.96611	160.031	-0.439082
833	1	0	0	0	0	1.65	51	0	0	0	0	27	67	40	0	14.2	10.8	4.12	1.4	1.07	2.7	63.3	253	4.66	3.86	117	93.8	292	10.4	18.7328	8.5575	160.306	0.268814
834	1	0	0	0	0	1.64	54	0	0	0	0	32	63	45	0	16	9	5.71	0.67	1.56	3.9	62.2	262	5.5	4.16	137	99.8	297	8.8	20.0773	7.98629	160.343	-0.845163
835	0	0	0	0	0	1.72	55	1	0	0	0	32	63	49	0	13.4	8.4	3.71	1.27	1.34	1.98	63.2	322	5.52	4.53	156	93.4	195	9.4	18.5911	8.62941	160.431	-0.0536527
836	0	0	0	1	1	1.68	55	0	0	0	0	31	61	44	0	16.6	9.5	469	0.98	1.25	3.24	66.2	359	4.84	4.78	156	96.9	201	11.1	19.487	8.23873	160.548	-0.243346
837	0	0	0	0	0	1.58	44	0	0	0	0	28	58	43	0	12	9	435	2	1.49	2.46	62	216	5.77	4.2	126	90.2	213	10.2	17.6254	9.12784	160.882	0.294371
838	1	0	0	0	0	1.7	61	1	0	0	0	32	64	46	0	34.1	20.4	3.44	0.65	1.35	1.88	68.7	337	4.03	3.81	132	100	179	9.6	21.1073	7.645	161.365	-0.730888
839	0	0	0	1	1	1.6	67	1	1	0	0	36	63	53	0	25.4	21.9	5.3	1.03	1.59	5.09	74.6	351	7.27	4.46	146	99.1	148	12.4	18.6111	8.69533	161.83	-0.434175
840	1	0	0	0	0	1.7	62	0	0	0	0	32	66	49	0	14.5	8	3.77	0.56	1.24	2.29	61.2	362	4.48	4.75	134	84.8	272	10.6	21.4533	7.60182	163.084	-0.79493
841	1	0	0	0	0	1.65	55	0	0	0	0	32	57	50	1	19.7	15.1	4.84	0.86	0.99	2.89	82.4	287	4.83	4.81	153	97.7	192	11.1	20.202	8.10604	163.758	-0.140773
842	0	0	0	0	0	1.71	60.4	0	0	0	0	38	57	48	0	23.9	39.1	4.36	0.78	0.98	3.05	63.3	300	4.55	4.64	143	88.8	227	9.5	20.6559	7.94868	164.187	-0.228259
843	1	0	0	0	0	1.64	56	1	1	0	0	38	64	46	0	22.7	29.2	3.24	0.63	1.64	1.54	51.4	196	5.34	4.76	156	100.2	188	9.8	20.8209	7.89521	164.386	-0.956732
844	1	0	0	0	0	1.6	55	1	0	0	1	36	66	50	1	15.8	7.1	2.67	0.51	0.82	1.5	63.6	382	5.39	3.91	103	84.4	262	12.4	21.4844	7.69322	165.284	-0.474894
845	1	0	0	0	0	1.6	49	1	0	0	0	32	65	41	0	14.3	9.3	7.73	1.3	1.31	5.35	60	273	5.6	41	132	91	160	9.2	19.1406	8.66715	165.895	-0.00766287
846	1	0	0	0	0	1.62	52.5	0	0	0	0	24	60	40	0	17.6	12.8	4.12	0.98	1.03	2.71	56.6	290	5.18	5.37	160	88.1	418	9.5	20.0046	8.30662	166.17	-0.0497615
847	1	0	0	0	0	1.66	52.5	0	0	1	0	31	64	40	0	14.2	11.5	5.26	1.57	1.6	4.97	68.7	335	4.91	4.11	134	100.2	274	10.2	19.0521	8.72437	166.218	-0.018928
848	1	0	0	0	0	1.66	52.5	0	0	1	0	31	64	40	0	14.2	11.5	5.45	1.57	1.6	4.97	68.7	335	4.91	4.11	134	100.2	274	10.2	19.0521	8.72437	166.218	-0.018928
849	0	0	0	0	0	1.8	65	0	0	0	0	32	63	43	0	19.3	18.8	4.79	1.19	1.05	3.36	70.1	383	4.61	4.46	133	91	182	10.7	20.0617	8.3842	168.202	0.125163
850	0	0	0	0	0	1.74	64	0	0	0	1	37	60	55	0	21.5	13.2	3.35	0.73	0.92	1.97	54.1	348	5.09	4.26	128	88.5	233	10.6	21.1389	7.99458	168.996	-0.231329
851	0	0	0	0	0	1.67	58.9	1	0	0	0	35	63	51	0	15.3	12.1	4.33	0.74	1.07	3.14	56.9	319	5.18	4.57	141	93.4	295	9.7	21.1194	8.02572	169.499	-0.368764
852	1	0	0	0	0	1.55	48.3	0	0	1	0	35	63	47	0	18.3	12.9	3.53	1.25	0.76	2.17	57.9	205	4.68	4.77	132	83.9	298	10	20.1041	8.44846	169.848	0.49758
853	1	0	0	0	0	1.68	60	0	0	0	0	34	65	42	0	21.2	19.4	4.48	0.83	1.39	2.77	53	333	4.5	4.41	131	87.3	224	10.9	21.2585	7.99977	170.063	-0.515633
854	1	0	0	0	0	1.55	52	1	0	0	0	37	42	42	1	27.9	20.2	4.53	0.68	1.11	2.53	87.6	680	4.87	5.04	154	90.5	173	10.3	21.6441	7.87945	170.544	-0.490022
855	1	0	0	0	0	1.6	51	0	0	0	0	27	67	46	0	18.6	14.3	5.3	1.05	1.57	3.36	64.2	267	6.41	5.07	150	87.8	236	10.3	19.9219	8.58867	171.102	-0.402285
856	0	0	0	0	1	1.8	70	0	0	0	1	35	60	48	0	17.1	12.3	3.77	0.75	1.16	2.14	76.5	454	4.61	4.33	135	94	220	9.4	21.6049	7.92256	171.166	-0.436102
857	0	0	0	0	0	1.73	67.7	1	0	0	0	41	37	66	1	16.2	6.6	2.51	0.58	1.19	1.2	83.5	403	4.26	4.17	131	91.8	187	11.3	22.6202	7.58656	171.609	-0.71868
858	1	0	0	0	0	1.62	54	0	0	0	0	32	63	46	0	18.2	16	5.28	1.11	1.4	3.37	65.8	336	4.76	4.01	112	85.5	289	9.4	20.5761	8.34662	171.741	-0.232112
859	1	0	0	0	0	1.58	53	1	0	0	0	29	64	46	0	20.3	9.6	3.81	0.85	1.21	2.06	80.5	227	4.85	3.78	114	92.6	245	10.4	21.2306	8.09848	171.935	-0.353139
860	0	0	0	0	0	1.7	59	0	0	1	0	40	30	62	1	16	20	4	1.13	1.93	1.2	85.5	320	5.3	4.74	143	94.5	389	9.8	20.4152	8.47194	172.957	-0.535302
861	1	0	0	0	0	1.59	55	1	0	0	0	35	61	46	1	22.1	19	4.38	0.84	1.69	2.33	73.6	310	4.44	4.5	140	94.2	177	10.3	21.7555	7.99832	174.007	-0.699082
862	0	0	0	1	1	1.73	65.5	0	0	0	0	35	60	46	0	54	65.6	2.82	0.72	1.12	1.54	84.1	296	5	4.52	149	100.2	104	12.3	21.8851	7.96295	174.27	-0.441833
863	0	0	0	0	0	1.6	55	0	0	1	0	36	66	45	0	21.3	25.5	4.33	0.82	1.06	2.94	57.9	381	5.3	4.94	150	88.9	197	10	21.4844	8.15127	175.125	-0.25672
864	0	0	0	0	0	1.76	67	0	0	0	1	32	65	42	0	24.9	11.5	2.47	0.98	0.48	1.61	97.2	373	4.23	4.3	127	88.6	145	9.8	21.6296	8.10402	175.287	0.713766
865	1	0	0	0	0	1.55	50	0	0	0	0	28	60	45	0	15.1	18	4.1	1.1	1	2.53	68.1	335	5.23	4.43	125	86.5	370	9.5	20.8117	8.43174	175.478	0.0953102
866	1	0	0	0	0	1.65	60	0	0	0	0	35	64	42	0	20.1	19.7	5.36	0.71	1.47	3.4	61.2	372	5.07	4.98	148	90	307	10.1	22.0386	7.96287	175.49	-0.727753
867	0	0	0	0	0	1.71	60	0	0	0	0	30	69	45	0	25.3	26.8	3.73	1.32	1.19	2.22	78.3	299	4.95	1.99	154	91	129	11	20.5191	8.55904	175.624	0.103678
868	0	0	0	0	0	1.69	62.5	0	0	0	0	36	63	51	0	13.8	11.1	2.81	0.72	1.14	1.45	51.8	329	5.37	4.44	144	94.1	176	9.2	21.883	8.03434	175.815	-0.459532
869	1	0	0	0	0	1.6	53	0	0	1	0	30	66	46	0	30.6	16.9	5.04	0.64	1.36	3.09	99	308	9.64	4.09	123	91.9	194	10.2	20.7031	8.50165	176.011	-0.753772
870	0	0	0	0	0	1.77	70	0	0	0	0	34	62	50	0	20.7	24.4	5.7	0.63	1.6	3.52	73.4	369	5.3	4.9	150	86.9	192	9.9	22.3435	7.88769	176.239	-0.932039
871	1	0	0	0	0	1.67	60	0	0	1	0	32	65	42	0	24.4	21.6	5.54	0.92	1.41	3.55	62.4	219	5.01	3.84	120	93.8	288	8.6	21.5139	8.21007	176.63	-0.426971
872	1	0	0	0	0	1.58	53	1	0	0	0	26	62	44	0	23.6	21.1	6.03	0.99	1.48	4.09	52.1	353	5.25	4.79	139	87.7	232	11	21.2306	8.3302	176.855	-0.402092
873	1	0	0	0	0	1.56	51	0	0	0	0	32	67	45	0	13.2	11.8	5.02	1.08	1.85	2.97	48.1	209	5.4	4.03	122	92.6	293	10.7	20.9566	8.44538	176.986	-0.538225
874	1	0	0	0	0	1.64	60	0	0	0	0	36	63	47	0	13.9	9.2	3.98	0.67	1.37	2.48	36.2	212	5.31	4.13	127	90.1	181	10.4	22.3081	7.95113	177.375	-0.715288
875	0	0	0	1	0	1.69	65	0	0	1	0	34	58	47	1	12.9	13.5	3.34	0.7	0.97	2.01	68.6	345	4.4	4.69	143	89.8	171	11.3	22.7583	7.80695	177.673	-0.326216
876	1	0	0	0	0	1.58	51	0	0	0	0	31	71	42	0	28.2	30.5	4.27	1.22	1.07	2.81	51.5	298	6.2	4.71	149	95.5	192	10.6	20.4294	8.70542	177.847	0.131192
877	0	0	0	0	0	1.7	60	1	0	0	0	33	65	46	1	21.5	16.9	4.33	1.3	1.19	2.5	57.4	315	5.09	3.98	129	92.2	255	9.9	20.7612	8.57166	177.958	0.088411
878	1	0	0	0	0	1.55	52	0	0	0	0	30	67	43	0	19.8	17.8	5.27	1.03	1.43	3.32	48.9	250	4.55	4.14	134	91.5	153	10.9	21.6441	8.2267	178.06	-0.328116
879	1	0	0	0	0	1.62	59.9	0	0	0	0	32	60	48	0	32.5	56.8	4.06	0.57	1.55	2.26	54.1	223	5.47	4.25	129	88.9	251	11.2	22.8243	7.81918	178.467	-1.00037
880	1	0	0	0	0	1.57	51	1	0	0	0	32	62	44	0	18.5	10.3	4.18	1.39	1.33	2.5	53	322	5.11	4.45	132	87	195	9.7	20.6905	8.64252	178.818	0.0441248
881	1	0	0	0	0	1.65	60	0	0	0	0	27	66	40	0	25.6	20.1	4.87	0.66	1.41	3.15	43.5	315	6.46	4.41	137	88.2	274	11.7	22.0386	8.13213	179.221	-0.759105
882	1	0	0	0	0	1.57	50	1	0	0	0	29	57	44	0	20.3	15.8	3.54	1.64	0.92	2.29	54.9	218	5.45	4.75	143	90.5	219	10.9	20.2848	8.87233	179.973	0.578078
883	1	0	0	0	0	1.52	50	0	0	0	0	38	60	46	0	16.9	14.4	4.06	1.02	1.29	2.47	47.8	332	5.03	4.89	135	85.9	336	9.2	21.6413	8.31724	179.996	-0.23484
884	0	0	0	1	1	1.65	60	1	0	0	0	38	63	49	1	30.3	191.9	2.59	1.03	0.73	1.53	85.9	192	4.29	3.57	127	104.2	254	9.3	22.0386	8.16786	180.008	0.34427
885	0	0	0	0	1	1.73	68	1	1	0	0	33	59	47	0	19.4	32.4	3.03	0.71	0.98	1.79	76.9	290	5.06	5.27	161	89	152	12.2	22.7204	7.96089	180.875	-0.322288
886	0	0	0	0	0	1.72	70	0	0	0	0	29	67	45	0	17.5	14.3	2.86	0.55	0.75	1.85	74.2	360	4.87	5.14	149	86	195	9.3	23.6614	7.66727	181.419	-0.310155
887	1	0	0	0	0	1.63	58	1	0	1	0	34	63	45	0	37.8	41.9	3.87	1.03	0.82	2.62	70.5	419	5.06	4.45	143	97.5	286	9.3	21.83	8.33294	181.908	0.22801
888	0	0	0	0	0	1.82	79.3	1	0	0	0	38	70	54	0	16.4	13.8	4.27	0.53	1.47	2.36	90.9	322	4.87	3.76	119	94.4	179	10.1	23.9403	7.63023	182.67	-1.02014
889	0	0	0	0	0	1.75	69.95	1	0	0	0	40	63	47	1	23.4	44.1	6.41	0.71	1.11	4.58	51.7	269	5.26	5.27	170	92.8	173	11.3	22.8408	7.99966	182.719	-0.44685
890	0	0	0	1	0	1.7	65	0	0	1	0	32	65	45	0	23.2	28.3	4.45	0.89	0.91	3.26	60	404	4.83	5.2	120	88.3	210	9.3	22.4913	8.14033	183.087	-0.0222231
891	1	0	0	0	0	1.6	60	0	0	0	0	36	62	46	0	21	12.7	6.22	0.73	1.31	4.43	55.8	273	4.26	4.09	128	92.2	198	12.1	23.4375	7.81658	183.201	-0.584738
892	1	0	0	0	0	1.6	62.3	1	0	0	1	40	63	47	1	37.3	47.8	3.79	0.55	1.25	2.19	62.1	308	4.37	4.3	127	91.4	232	10.2	24.3359	7.55894	183.954	-0.820981
893	0	0	0	0	0	1.7	65	0	0	0	0	25	67	35	0	24.3	33.6	5.15	0.79	1.01	3.21	63.7	349	5.66	5.06	153	89.7	159	10.4	22.4913	8.17972	183.973	-0.245673
894	1	0	0	0	0	1.63	58	0	0	1	0	34	63	46	0	14.5	8.2	5.59	1.22	1.2	3.94	70.6	206	4.73	4.63	133	88.3	249	11	21.83	8.43479	184.131	0.0165293
895	1	0	0	0	0	1.55	50	0	0	0	0	32	62	52	0	21.5	15.5	6.8	1.86	1.23	4.75	36.5	468	4.74	4.94	145	88.7	312	8.8	20.8117	8.85863	184.363	0.413562
896	1	0	0	0	0	1.65	62.55	0	0	0	0	48	64	49	1	29.7	26.4	3.18	0.71	1.21	1.62	85.7	330	5.41	3.93	127	93.6	220	11.1	22.9752	8.02778	184.44	-0.533111
897	1	0	0	0	0	1.62	58	1	0	1	0	32	67	47	1	14.1	10.7	4.87	1.2	1.14	3.2	54.8	371	4.42	4.41	131	88.4	210	11.9	22.1003	8.35048	184.548	0.0512933
898	0	0	0	0	0	1.78	74.65	0	0	0	0	31	63	45	0	14.7	12.1	3.9	0.54	1.03	2.38	56.8	316	5.92	4.69	143	92.1	201	10.5	23.5608	7.84417	184.815	-0.645745
899	0	0	0	0	0	1.7	63	0	1	0	0	32	65	46	1	16.2	8.9	2.27	1.18	0.65	1.28	74.1	261	5.29	5.3	149	79.8	245	10.6	21.7993	8.51335	185.585	0.596297
900	1	0	0	0	0	1.65	60	0	0	0	0	35	62	44	0	23.5	17.9	5.92	1.3	1.15	4.09	62.6	364	4.66	4.14	129	91.5	316	10.1	22.0386	8.4834	186.962	0.122602
901	1	0	0	0	0	1.6	60	1	0	0	0	39	64	42	1	19.1	15.6	4.79	0.76	1.72	3.06	62.2	211	4.82	4.07	128	92.1	175	10.2	23.4375	7.98035	187.04	-0.816761
902	0	0	0	0	0	1.73	67	0	0	0	0	32	65	42	0	12.8	12.4	4.54	0.97	1.07	2.75	80.1	317	5.51	4.99	149	89	228	7.8	22.3863	8.35812	187.108	-0.0981179
903	1	0	0	0	0	1.56	60	0	0	1	0	30	63	48	0	20.3	14.6	3.67	0.51	1.62	1.94	65.6	213	4.86	4.08	127	92.9	230	10	24.6548	7.58971	187.123	-1.15577
904	0	0	0	0	0	1.69	71.35	1	0	0	0	40	63	53	1	15.7	13.4	2.8	0.4	1.18	1.51	62	236	5.68	4.39	139	94.8	201	12.1	24.9816	7.50268	187.429	-1.08181
905	0	0	0	0	0	1.75	70	0	0	0	0	32	65	42	0	22.5	13	3.75	0.85	1.16	2.24	80.2	383	5.39	4.92	145	88.8	164	11.3	22.8571	8.20404	187.521	-0.310939
906	1	0	0	0	0	1.6	60	0	0	0	0	47	41	63	1	31	39.5	3.87	0.73	1.42	2.06	61.6	298	5.16	4.96	153	93.1	258	10.1	23.4375	8.00824	187.693	-0.665368
907	1	0	0	0	0	1.65	65	1	1	1	0	32	68	44	0	16.3	21.2	4.45	0.65	1.3	2.78	72.2	334	5.1	4.76	146	89.3	185	11	23.8751	7.88047	188.147	-0.693147
908	0	0	0	0	0	1.72	67	0	0	0	0	30	66	52	0	28.1	26.1	6.44	0.98	1.93	3.36	84.4	317	5.24	4.92	156	94.1	205	9	22.6474	8.31814	188.384	-0.677723
909	1	0	0	0	0	1.55	57.8	0	0	0	1	27	68	45	0	16.9	9.4	4.54	0.67	1.49	2.53	65.4	195	4.71	4.71	135	87	167	12.1	24.0583	7.83123	188.406	-0.799254
910	1	0	0	0	0	1.65	64	0	0	0	0	38	65	54	0	21.1	19.8	3.58	0.73	1.23	2.23	44.2	360	5.2	4.36	140	91.7	383	8.5	23.5078	8.01597	188.438	-0.521725
911	0	0	0	1	1	1.7	65	1	0	0	0	30	65	46	0	19.6	23.1	4.93	0.96	1.39	2.99	66	318	5.73	3.84	133	99.7	256	9.4	22.4913	8.38691	188.633	-0.370126
912	1	0	0	0	0	1.61	59	0	0	0	0	32	65	43	0	21.1	18.7	5.47	0.95	1.13	3.92	50.4	246	5.27	5	162	85	252	11.1	22.7615	8.29275	188.755	-0.173511
913	1	0	0	0	0	1.6	55	0	0	0	0	31	57	47	0	13.8	12.6	5.03	1.75	1.05	3.18	54.3	289	4.75	4.26	135	90.8	222	9.7	21.4844	8.79978	189.058	0.510826
914	0	0	0	0	0	1.7	72	0	0	0	0	41	53	51	1	24.5	15.7	4.08	0.59	1.25	2.46	71.6	304	4.27	3.93	132	97.2	171	10.5	24.9135	7.606	189.492	-0.750776
915	1	0	0	0	0	1.5	50	0	0	0	0	32	65	45	0	19.6	14.4	4.95	1.2	1.55	3.08	62.7	303	5.3	4.84	145	90.1	282	10.6	22.2222	8.53205	189.601	-0.255933
916	1	0	0	0	0	1.65	70	0	0	0	0	36	62	47	0	11.5	9.3	4.15	0.46	1.18	2.72	54.7	245	4.37	4.3	134	93.3	272	10.2	25.7117	7.38025	189.759	-0.942043
917	1	0	0	0	0	1.65	64	0	0	0	0	29	65	48	0	19	15.9	4.62	0.74	1.3	2.87	62	257	5.46	4.66	144	90.3	185	10.5	23.5078	8.07836	189.905	-0.563469
918	1	0	0	0	0	1.6	55	1	0	1	1	32	65	42	0	18.7	8.3	5.75	1.67	1.24	4.06	55.7	230	5.27	3.99	123	91.5	248	9.9	21.4844	8.85687	190.284	0.297712
919	0	0	0	1	0	1.8	75	1	1	1	0	28	61	47	0	23.4	30.5	3.52	0.85	0.96	2.14	72.8	351	5.48	5.11	159	92.8	216	10.5	23.1481	8.2206	190.292	-0.121697
920	0	0	0	1	0	1.7	70	0	0	1	0	39	65	45	0	29.9	45.9	1.8	0.7	0.81	0.92	85.2	466	4.7	4.43	146	98.2	114	9.6	24.2215	7.8729	190.693	-0.145954
921	1	0	0	0	0	1.63	67	1	0	0	0	43	61	48	0	22.3	13.7	3.94	0.57	0.89	2.34	65.5	254	4.33	4.51	140	92.7	237	9.7	25.2174	7.58547	191.285	-0.445585
922	0	0	0	0	0	1.62	60	1	1	0	0	31	62	49	0	34.9	28.5	3.4	0.92	0.9	2.13	91.1	377	6.02	4.93	164	89.2	237	9	22.8624	8.39372	191.9	0.0219789
923	1	0	0	0	0	1.65	60	0	0	0	0	32	65	41	0	12.5	21.4	3.89	1.75	0.93	2.21	72.6	300	4.51	4.16	134	96.2	425	10.4	22.0386	8.74793	192.792	0.632186
924	1	0	0	0	0	1.53	55	0	0	0	0	34	70	46	0	18.2	15.8	3.15	1	1.01	1.88	53.2	203	4.63	4.61	139	89.8	203	10.7	23.4952	8.21457	193.003	-0.00995033
925	1	0	0	0	0	1.6	58.8	0	0	1	0	32	65	45	0	22.4	7.7	3.88	1.31	1.09	2.45	67.9	341	4.29	3.28	113	99.7	119	9.2	22.9687	8.40833	193.129	0.183849
926	0	0	0	0	0	1.7	70	0	0	0	0	32	65	42	0	13.2	9.1	5.31	0.66	1.46	3.27	80.3	275	5.61	5.01	144	86.2	280	8.9	24.2215	7.99105	193.555	-0.793952
927	1	0	0	0	0	1.6	60	1	0	1	0	34	65	42	0	17.1	6.5	4.63	0.79	1.3	2.95	47.1	219	6.3	4.41	132	90.9	233	9.7	23.4375	8.28684	194.223	-0.498087
928	1	0	0	0	0	1.7	65	1	0	0	0	35	60	50	0	21.7	16.3	4.75	1.3	0.93	3.2	53	360	5.46	4.31	140	94	346	9.5	22.4913	8.64183	194.366	0.334935
929	1	0	0	0	0	1.61	57.5	1	0	1	0	27	60	42	0	11.1	12.9	4.56	1.5	0.97	3.17	56.6	265	5.36	4.73	136	89	274	10.3	22.1828	8.76645	194.464	0.435924
930	1	0	0	0	0	1.5	55	0	0	0	0	40	56	57	1	15.2	8.5	5.19	0.73	1.4	2.99	45.9	248	4.93	4.74	146	90.5	233	9	24.4444	7.96265	194.642	-0.651183
931	0	0	0	0	0	1.8	72	0	0	1	0	33	64	44	0	14.9	15.6	5.3	1.94	1.06	3.59	68.5	355	4.22	5.25	157	90.3	245	9.8	22.2222	8.78454	195.212	0.604419
932	1	0	0	0	0	1.65	65	1	1	0	1	35	62	48	0	15.7	16	3.14	0.85	1.15	1.67	63.1	344	5.26	3.86	120	92	228	10.7	23.8751	8.17963	195.29	-0.302281
933	0	0	0	1	1	1.68	65	1	0	1	0	42	63	49	1	36.6	43	3.31	1.14	0.84	1.95	80	501	5.39	4.25	134	90.1	147	9.4	23.03	8.49759	195.7	0.305382
934	0	0	0	0	0	1.67	70	0	0	0	0	34	60	52	0	15.3	11.9	4.26	0.63	1.1	2.82	84.1	266	4.9	5.03	156	92	215	10.4	25.0995	7.80922	196.007	-0.557346
935	1	0	0	0	0	1.6	61	0	0	0	0	33	64	44	0	24.2	25.3	4.99	1.06	1.3	3.39	52.6	170	4.42	3.88	120	94.8	213	10	23.8281	8.22643	196.02	-0.204095
936	1	0	0	0	0	1.59	60	0	0	0	0	30	63	49	0	23.1	19.5	4.77	0.89	1.23	3.09	61.2	329	5.47	4.52	122	85.2	231	9.6	23.7332	8.26476	196.15	-0.323548
937	1	0	0	0	0	1.64	61	1	1	0	0	31	62	41	0	22	20.1	5.28	1.36	1.01	3.42	63	247	5.39	5.01	149	90.8	275	10.2	22.68	8.67405	196.727	0.297534
938	0	0	0	1	1	1.6	62	1	1	0	1	34	70	47	0	12	12.1	3.28	0.92	0.78	2.06	49.3	481	4.65	4.69	137	91.3	405	9.4	24.2188	8.1355	197.032	0.16508
939	1	0	0	0	0	1.5	55	1	0	0	0	32	63	43	0	31	21.5	3.47	0.88	1.06	0.89	61.1	304	4.6	4.04	125	93.1	132	11.6	24.4444	8.08024	197.517	-0.186102
940	1	0	0	0	0	1.58	59	0	0	1	0	27	64	43	0	21.3	16.4	5.81	1.01	1.49	3.92	75.5	263	5.36	4.28	135	91.4	199	9.2	23.634	8.37093	197.839	-0.388826
941	0	0	0	0	0	1.7	70	0	0	1	0	29	63	49	1	20	15	3.1	0.85	0.8	1.32	80	352	5.2	5.3	160	91.2	300	9.5	24.2215	8.16816	197.845	0.0606246
942	1	0	0	0	0	1.57	58.5	0	0	0	0	28	68	42	0	20	21.1	4.27	1.06	1.38	2.83	70.8	538	4.95	4.32	134	89.8	185	10.6	23.7332	8.33967	197.927	-0.263815
943	0	0	0	0	0	1.65	63.5	0	0	0	0	35	63	45	0	18.2	17.1	3.69	1.18	0.93	2.4	68.5	239	5.33	4.73	143	86	199	11.9	23.3242	8.52088	198.742	0.238085
944	0	0	0	1	1	1.76	71	0	0	0	0	30	65	42	0	23.8	33.3	3.38	1.5	1.05	2.04	76	240	5	4.78	152	91.6	195	9.9	22.921	8.69692	199.342	0.356675
945	1	0	0	1	1	1.76	70	1	0	1	0	34	66	52	0	16.4	15.2	3.02	1.67	0.85	1.88	70.1	303	5.16	4.75	156	97.3	203	10.1	22.5981	8.83578	199.672	0.675343
946	1	0	0	0	0	1.6	60	0	0	0	0	30	60	41	0	17.3	20.6	4.32	1.09	1.04	2.99	69.6	339	5.78	4.88	147	90.2	324	10.6	23.4375	8.5226	199.748	0.046957
947	1	0	0	0	0	1.64	60	0	0	0	0	30	52	52	1	20.3	15.3	4.52	1.93	1.06	3.02	72.4	277	5.18	4.04	132	98.8	333	9.7	22.3081	8.98434	200.424	0.599251
948	0	0	0	0	0	1.8	78	0	0	0	0	38	65	47	0	29.1	23.5	2.59	1.05	0.95	1.6	82.7	330	4.96	5.51	173	88.7	133	11.7	24.0741	8.33221	200.59	0.100083
949	0	0	0	0	0	1.82	75	0	0	0	1	32	65	42	0	12	13	4.88	1.7	1.33	3.45	75.1	350	5.21	4.82	148	92.7	111	10.9	22.6422	8.86323	200.683	0.245449
950	1	0	0	0	0	1.6	63	1	0	0	0	32	65	43	0	19.2	18.4	3.82	0.9	1.09	2.67	57.1	345	4.85	4.33	131	88.7	140	10.7	24.6094	8.15564	200.705	-0.191538
951	1	0	0	0	0	1.65	70	0	0	0	0	30	60	47	0	11.5	7.1	3.38	0.62	0.95	2.08	49.1	241	4.97	4.31	116	83.3	278	9.4	25.7117	7.8074	200.741	-0.426743
952	0	0	0	0	0	1.7	68	0	0	0	0	27	65	42	0	17.8	17.1	6.35	1.35	1.15	4.41	59.3	383	4.75	5.1	156	91.2	272	10.3	23.5294	8.54027	200.947	0.160343
953	1	0	0	0	0	1.6	59	0	0	0	0	32	68	46	0	20.1	12.7	4.47	1.47	0.97	2.78	60.1	279	5.23	4.15	124	87	343	9.3	23.0469	8.72169	201.008	0.415722
954	0	0	0	1	0	1.7	70	0	0	0	0	32	64	45	0	24.5	33	5.97	0.91	1.44	4.13	65.8	282	5.59	4.83	161	98.3	166	10.8	24.2215	8.30869	201.248	-0.458954
955	1	0	0	0	0	1.63	57	0	1	0	0	32	56	42	0	12.1	9.8	5.12	1.77	0.81	3.22	70.3	280	8.48	4.62	136	86.4	269	10.6	21.4536	9.39071	201.464	0.781701
956	0	0	0	1	0	1.62	67.85	0	0	0	0	37	64	52	0	17.6	18.4	3.72	0.57	0.77	2.69	89.9	406	5.42	4.74	150	91.4	202	9.7	25.8535	7.80999	201.916	-0.300754
957	1	0	0	0	0	1.57	62.55	0	0	1	0	31	63	45	0	24	19.4	4.27	0.85	1.59	2.4	53.5	195	4.21	4.04	129	93.1	297	10.2	25.3763	7.95696	201.918	-0.626253
958	0	0	0	0	0	1.55	59	1	1	1	0	36	50	52	1	14.4	12.6	7.67	1.1	1.34	5.33	76.3	621	4.25	3.39	104	97.1	305	9.5	24.5578	8.22425	201.969	-0.197359
959	1	0	0	0	0	1.59	68.3	0	0	0	0	34	63	49	0	20.4	16	4.11	0.47	1.26	2.57	48.3	264	4.77	4.52	138	90.5	228	9.9	27.0163	7.48934	202.335	-0.986134
960	0	0	0	0	0	1.6	65	0	0	0	1	48	54	50	1	35.7	53.7	3.52	0.74	1.16	2.15	77.5	351	4.93	4.39	146	95.7	228	11.4	25.3906	7.97625	202.522	-0.449525
961	1	0	0	0	0	1.62	63	0	0	0	0	32	65	42	0	22.1	15.5	6.19	1.2	1.01	2.94	62.5	446	4.87	4.03	120	85.9	202	10.1	24.0055	8.44743	202.785	0.172371
962	1	0	0	0	0	1.66	65	1	0	0	1	32	62	48	0	17.1	13.4	4.07	1.22	1.35	2.4	61.7	261	5.58	4	123	89.3	154	11.4	23.5883	8.60006	202.861	-0.101254
963	0	0	0	0	0	1.72	75	1	1	1	1	36	60	48	0	20.3	17.9	3.36	1.12	0.99	2.58	60	390	3.36	4.1	123	95.2	232	9.2	25.3515	8.00729	202.997	0.123379
964	0	0	0	1	1	1.75	75	0	0	0	0	30	69	42	0	24.4	24.8	4.85	0.81	1.29	3.19	84.5	457	6.29	5	165	96.2	223	9.8	24.4898	8.31026	203.517	-0.465363
965	0	0	0	1	0	1.78	75	0	0	0	0	30	64	42	0	19	22.5	4.23	1.2	0.91	2.97	67.3	429	5.77	5.13	175	96.3	263	9.2	23.6713	8.61701	203.975	0.276632
966	0	0	0	0	0	1.72	76.95	1	0	0	0	39	68	51	1	25.1	21.1	4.03	0.65	1.27	2.38	71.3	309	5.03	4.5	148	93.1	209	10	26.0107	7.86665	204.617	-0.6698
967	1	0	0	0	0	1.65	68	0	0	0	0	31	56	50	0	18.6	16.5	5.33	0.89	1.48	3.43	59.6	233	5.14	4.67	145	93.8	207	10.7	24.977	8.20254	204.875	-0.508576
968	0	0	0	0	0	1.69	70	1	0	0	0	36	63	51	0	22.7	16.5	4.07	1.15	0.96	2.95	75.2	338	4.75	4.81	154	97.1	231	10.2	24.5089	8.37992	205.383	0.180584
969	1	0	0	0	0	1.5	54.3	0	0	0	0	32	62	41	0	21.1	13.2	4.36	1.39	1.19	2.77	74.8	316	4.59	4.34	110	81.1	241	11.3	24.1333	8.5352	205.983	0.15535
970	1	0	0	0	0	1.6	67	0	0	0	0	38	58	43	1	13.2	14.3	4.69	0.72	1.3	2.72	67.1	220	4.68	4.22	117	84.1	318	9.9	26.1719	7.89681	206.674	-0.590868
971	0	0	0	0	0	1.72	70	1	0	0	0	30	68	47	0	16.5	25.7	4.74	1.21	0.92	3.13	66.5	233	6.56	5.29	156	84.5	239	9.4	23.6614	8.75363	207.123	0.274002
972	1	0	0	0	0	1.55	59.3	1	0	0	0	24	65	47	1	16.3	13.2	4.46	1.18	1.29	2.98	62.7	339	4.71	4.74	149	92	311	9.5	24.6826	8.39722	207.265	-0.0891278
973	1	0	0	0	0	1.6	62	0	0	1	0	28	63	47	1	16.9	9.9	4.02	0.97	1.21	2.52	31.4	209	6.76	4.82	150	89	188	9.8	24.2188	8.56258	207.375	-0.22108
974	1	0	0	0	0	1.63	65	0	1	0	1	31	58	40	1	20.6	17.2	3.51	1.03	0.74	2.13	52.8	215	5.89	4.53	136	90.5	185	9.2	24.4646	8.48483	207.578	0.330664
975	1	0	0	0	0	1.64	67	1	1	0	0	32	63	45	0	13.4	19.7	3.72	0.9	1	2.17	52.5	315	6	4.61	134	90.2	251	10.5	24.9108	8.36842	208.464	-0.105361
976	1	0	0	0	0	1.58	61.5	0	0	0	0	31	62	45	0	23	18.5	5.46	1.24	1.33	3.46	46.6	296	4.79	4.34	132	88.2	218	9.6	24.6355	8.46366	208.506	-0.0700676
977	0	0	0	0	0	1.75	80	1	0	1	0	33	64	46	0	128	140	5.26	0.79	1.3	3.57	92.1	403	4.67	4.77	151	93.3	146	11.5	26.1224	7.98745	208.652	-0.498087
978	1	0	0	0	0	1.6	65	1	0	0	0	27	65	41	0	24.5	17.4	4.94	0.86	1.09	3.4	56.6	224	5.46	5.16	151	88.2	248	10.8	25.3906	8.22864	208.93	-0.237001
979	1	0	0	0	0	1.65	60	0	0	1	0	32	61	47	0	13.4	3.9	5.25	3.39	1.14	3.13	67.2	256	4.98	4.84	143	87	198	9.7	22.0386	9.50828	209.549	1.0898
980	1	0	0	0	0	1.64	70	0	0	0	0	27	64	38	0	25.1	17.8	3.75	0.86	1.2	2.21	73.5	311	4.62	4.28	129	96.3	267	9.5	26.0262	8.06159	209.812	-0.333144
981	1	0	0	0	0	1.5	50	1	0	0	0	40	63	50	1	16.3	9.6	4.67	2.88	0.79	2.84	56.8	272	5.51	4.4	132	90.9	271	10	22.2222	9.44637	209.919	1.29351
982	1	0	0	0	0	1.6	60	1	0	0	0	29	65	40	0	27	22.5	4.11	1.56	1.16	2.54	64.7	336	6.34	4.96	148	87.7	162	11.8	23.4375	8.97358	210.318	0.296266
983	0	0	0	1	0	1.65	63	0	0	0	0	36	62	46	0	20.7	20.2	4.79	2.59	1.26	2.57	54.1	326	4.34	5.05	156	93.5	260	9.7	23.1405	9.10155	210.614	0.720546
984	0	0	0	1	1	1.75	75	0	0	1	0	32	60	55	0	12	13	3.34	1.46	0.77	2.28	86.5	366	4.74	4.5	145	97.1	191	10.1	24.4898	8.61649	211.016	0.639801
985	1	0	0	0	0	1.7	62	0	0	0	0	26	64	44	0	24.5	21.1	5.91	4.27	1.16	3.71	50.6	390	5.6	3.94	132	95.7	267	10.2	21.4533	9.8564	211.452	1.30319
986	1	0	0	0	0	1.64	66	0	0	0	0	36	63	47	0	16.4	13.3	6.6	1.2	1.14	3.38	56.4	249	5.79	4.47	130	92.6	243	11.2	24.539	8.62047	211.537	0.0512933
987	1	0	0	0	0	1.6	65	0	0	0	0	30	64	44	0	20.4	14.7	5.3	1.03	1.42	5.47	58.7	412	5.1	5.08	145	83.3	226	10.6	25.3906	8.34082	211.779	-0.321098
988	1	0	0	0	0	1.61	66	1	0	0	0	36	63	50	1	12	12	3.71	1.12	1.26	2.21	66.5	320	4.65	4.5	121	86.3	231	9.8	25.462	8.33221	212.155	-0.117783
989	1	0	0	0	0	1.58	66	0	0	0	0	32	57	42	1	17.3	12.7	4.47	0.75	1.47	2.81	45.1	224	5.14	4.29	141	88.8	224	10.4	26.4381	8.03139	212.334	-0.672944
990	0	0	0	0	0	1.78	72	0	0	0	0	29	63	46	0	20.1	16.6	4.88	2.73	0.83	3.37	86.9	387	5.37	5	165	81.2	165	10.2	22.7244	9.36715	212.863	1.19063
991	0	0	0	1	1	1.72	70	0	0	0	0	30	62	49	0	13.8	16.7	6.16	2.08	1.17	4.02	76	398	4.87	5.02	155	91	317	10.2	23.6614	8.99748	212.893	0.575364
992	0	0	0	0	0	1.75	83.1	0	0	0	0	44	54	46	1	17.2	11.9	3.53	0.65	0.85	2.26	63.2	317	5.03	4.11	127	94.6	313	9	27.1347	7.86665	213.459	-0.268264
993	1	0	0	0	0	1.6	60	1	1	1	0	36	65	41	0	11.8	12.5	3.58	1.59	0.81	2.25	48	132	7.21	4.74	145	85.9	319	8.9	23.4375	9.12122	213.779	0.674455
994	1	0	0	0	0	1.6	63	0	0	0	0	24	66	45	0	11.8	9.2	5.91	1.71	1.14	4.26	61.8	295	4.36	4.01	117	90.3	243	10.1	24.6094	8.69098	213.88	0.405465
995	1	0	0	0	0	1.6	64	0	0	1	0	30	62	42	0	17.6	13.6	4.65	1.19	1.09	2.96	57.9	341	5.57	4.46	140	88.1	285	9.3	25	8.57337	214.334	0.0877756
996	0	0	0	0	0	1.8	86.65	1	0	0	0	35	63	50	0	36.5	62.8	2.94	0.58	0.7	1.59	68.8	309	6.61	4.65	155	94	238	9.4	26.7438	8.02587	214.643	-0.188052
997	0	0	0	0	0	1.73	70	0	0	0	0	30	69	47	0	18.3	11.1	3.7	2.51	0.92	2.43	70.3	339	5	4.38	137	90.4	228	10	23.3887	9.21174	215.45	1.00366
998	0	0	0	0	0	1.55	65	0	0	1	0	26	65	41	0	17.6	12.3	3.42	0.63	0.96	1.99	67.9	220	5.73	4.7	149	90.4	169	9.6	27.0552	7.9657	215.513	-0.421213
999	1	0	0	0	0	1.68	70	1	0	1	0	31	64	49	0	43.5	38.7	4.87	1.35	1.15	3.15	50	213	5.57	4.26	130	95.1	227	10.2	24.8016	8.69952	215.762	0.160343
1000	0	0	0	0	0	1.65	72	0	0	0	0	33	62	48	0	18.1	15.3	3.37	0.84	0.88	2.1	59.3	300	5.22	5.2	158	90.6	260	9.7	26.4463	8.16016	215.806	-0.04652
1001	1	0	0	0	0	1.55	58	1	0	0	0	28	67	42	0	36.2	47.8	5.17	1.94	1	3.43	54.6	296	4.99	5.02	146	86.9	360	9.7	24.1415	8.95214	216.118	0.662688
1002	0	0	0	0	0	1.75	79	0	0	0	0	36	63	47	0	19.5	36.2	3.98	0.95	0.81	2.84	85	522	5.87	5.36	159	89.7	219	10.5	25.7959	8.40058	216.701	0.159428
1003	1	0	0	0	0	1.58	64	1	0	0	0	32	61	46	0	22.6	15.6	5.16	1.13	0.98	3.2	50.9	359	5.41	4.22	134	94.1	220	10.7	25.6369	8.49248	217.721	0.14242
1004	1	0	0	0	0	1.6	71.65	1	0	0	0	38	72	49	1	25.1	22.5	3.9	0.63	1.52	1.76	55	333	4.85	5.05	124	76.8	218	12	27.9883	7.79896	218.28	-0.880746
1005	1	0	0	0	0	1.54	62	0	0	0	0	26	60	47	0	15.9	12.8	4.09	1.02	1.05	2.58	67.6	320	5.2	4.38	136	93.6	251	9.1	26.1427	8.35048	218.304	-0.0289875
1006	0	0	0	0	0	1.85	85	0	0	0	0	36	63	52	0	14.7	22.2	4.92	1.51	1.13	3.33	62.3	365	5.48	4.97	148	90.1	278	9.3	24.8356	8.79523	218.435	0.289892
1007	1	0	0	0	0	1.66	73	0	1	0	0	30	65	44	0	28.6	19.9	3.71	0.92	1.04	2.28	50.4	234	5.2	4.42	123	87.6	262	12.1	26.4915	8.24729	218.483	-0.122602
1008	0	0	0	0	0	1.75	80	0	0	0	0	32	64	43	0	24.5	30.5	4.7	1.06	1.18	3.24	72.5	308	5.16	5.2	168	91.5	278	8.9	26.1224	8.38122	218.938	-0.107246
1009	0	0	0	1	0	1.73	72.5	1	0	0	1	37	63	53	0	17	26.7	3.76	1.64	0.72	2.36	72.4	398	6.5	4.73	145	88.2	182	10.1	24.224	9.04852	219.191	0.8232
1010	0	0	0	0	0	1.75	84	0	0	0	0	27	65	51	0	15.2	12.5	3.55	0.75	0.95	2.35	74.8	395	4.98	4.75	146	88.6	251	9.2	27.4286	7.99977	219.422	-0.236389
1011	0	0	0	0	0	1.75	75	1	0	0	0	33	63	44	0	21.7	13.8	4.98	1.7	1.05	3.3	93.2	447	5.85	5.22	160	88.5	238	10.6	24.4898	8.97909	219.896	0.481838
1012	0	0	0	0	0	1.75	85	0	0	0	0	27	59	48	0	25.6	35.9	3.78	0.74	1.05	2.47	74	254	4.87	4.65	138	85.8	337	9.4	27.7551	7.96401	221.042	-0.349895
1013	0	0	0	1	1	1.79	85	0	0	0	0	34	63	51	0	15.8	17.9	5.58	1.03	0.84	3.38	71.9	293	5.1	5.86	182	90.1	268	10.4	26.5285	8.34082	221.269	0.203912
1014	0	0	0	0	0	1.74	81	1	0	0	0	37	62	52	0	12	11	4.3	0.95	1.12	2.3	90	320	5.2	4.2	122	89	213	10.2	26.7539	8.27938	221.505	-0.164622
1015	0	0	0	1	1	1.7	65	0	0	0	0	31	62	44	0	18	16.7	5.35	4.71	1.03	3.54	72.4	338	5.23	4.64	150	93.5	171	12.5	22.4913	9.88612	222.352	1.52013
1016	0	0	0	1	1	1.7	65	0	0	0	0	31	62	44	0	18	16.7	5.35	4.71	1.03	3.54	72.4	338	5.23	4.64	150	93.5	171	12.5	22.4913	9.88612	222.352	1.52013
1017	0	0	0	0	0	1.7	75	0	0	0	0	26	61	40	0	22.2	16.1	4.82	1.35	0.99	3.3	91.7	256	4.9	4.56	145	91.4	244	10	25.9516	8.57136	222.44	0.310155
1018	0	0	0	1	1	1.74	75	1	0	0	0	32	65	45	0	21.5	30.3	6.47	1.89	1.15	4.58	61.3	369	5.42	5.23	164	31.4	299	9.4	24.7721	9.00869	223.164	0.496815
1019	1	0	0	0	0	1.6	65	0	0	0	0	34	59	49	1	20.4	10.4	4.17	1.24	1.21	2.6	53.2	280	6.64	4.32	129	91.9	191	11.4	25.3906	8.79024	223.19	0.024491
1020	0	0	0	0	0	1.65	70	0	0	0	0	30	63	48	1	13.6	19.1	3.05	1.62	0.71	2.12	63.9	308	4.64	3.29	106	97	177	9.6	25.7117	8.69916	223.67	0.824916
1021	0	0	0	0	0	1.72	80	0	0	0	0	31	63	47	0	30.8	53.8	4.56	0.95	1.02	3.09	54.6	300	5.21	5.39	164	89.1	155	11.2	27.0416	8.2813	223.94	-0.0710959
1022	0	0	0	0	0	1.64	72.5	1	0	0	0	33	56	49	0	18.1	15.4	5.15	0.93	1.54	3.22	83.5	438	5.54	4.62	140	92	249	9.3	26.9557	8.32144	224.31	-0.504353
1023	0	0	0	0	0	1.77	89.1	1	0	1	0	40	62	52	1	13.8	11.6	3.69	0.59	0.97	2.41	98.8	328	5.73	4.22	117	82	283	9.4	28.4401	7.9001	224.68	-0.497174
1024	1	0	0	0	0	1.54	67	1	0	1	0	38	61	47	1	23.6	35	2.72	0.72	0.91	1.28	62.1	387	4.98	4.48	138	91.7	203	10.5	28.251	7.95894	224.848	-0.234193
1025	1	0	0	0	0	1.64	70	1	0	1	0	33	63	46	0	16.6	9.5	3.52	1.5	1.01	2.25	62	308	4.77	4.63	134	88.8	259	9.2	26.0262	8.64983	225.122	0.395515
1026	0	0	0	0	0	1.6	70	0	0	1	0	35	62	48	0	18.4	15	5.09	0.95	1	3.54	64.1	271	5.31	4.95	148	90.1	243	11.2	27.3438	8.30032	226.962	-0.0512933
1027	1	0	0	0	0	1.6	64	0	0	0	0	30	62	46	0	12.1	3.8	5.42	1.82	1.05	3.37	53.3	257	6.15	4.92	149	90.2	234	10.2	25	9.09731	227.433	0.550046
1028	1	0	0	0	0	1.53	61	1	1	0	0	32	70	50	0	27.4	17.1	4.01	1.36	1.17	2.3	47.5	204	5.69	4.3	125	87.7	273	9.6	26.0584	8.72821	227.443	0.150481
1029	0	0	0	0	0	1.72	78	1	0	0	0	41	63	53	1	37.2	95.9	3.35	1.34	0.8	2.27	77.9	486	5.23	4.74	147	92.2	233	10.6	26.3656	8.6291	227.511	0.515813
1030	0	0	0	0	0	1.8	87	1	0	0	0	34	63	46	0	20	23.2	3.86	1.2	0.72	2.54	76.9	349	5.23	5.26	152	85.4	282	10.5	26.8519	8.51875	228.744	0.510826
1031	0	0	0	1	0	1.72	70	0	1	0	0	32	63	47	0	36.2	74.3	5.09	1.96	1.06	3.15	65.2	292	10.11	4.62	149	91.6	285	9.8	23.6614	9.66849	228.77	0.614676
1032	1	0	0	0	0	1.68	77	1	0	0	0	35	63	48	0	20.7	17.8	4.75	1.01	1.14	3.19	57.4	299	5.53	4.81	138	87.3	339	10.1	27.2817	8.40216	229.225	-0.121078
1033	1	0	0	0	0	1.6	63	0	0	0	0	32	65	45	0	19.5	12.2	3.12	2.56	0.78	1.94	54.6	261	5.47	4.02	125	91.3	212	10.7	24.6094	9.3213	229.391	1.18847
1034	1	0	0	0	0	1.72	75	0	0	0	0	27	70	41	0	14.1	9.9	5.15	2.18	1.1	3.44	61.5	419	4.92	4.71	137	87.9	378	9	25.3515	9.05465	229.549	0.684015
1035	1	0	0	0	0	1.6	65	0	0	0	0	32	64	42	0	21	24.9	5.1	2.13	1.03	3.44	55	308	5.09	4.95	150	88.3	298	10.1	25.3906	9.06542	230.177	0.726563
1036	0	0	0	0	0	1.72	80	1	0	0	0	32	65	40	0	10	9	4.2	1.2	1.6	3.2	90	321	5.2	4.29	140	91.4	239	10.7	27.0416	8.513	230.205	-0.287682
1037	1	0	0	0	0	1.61	70	0	0	0	0	27	65	44	0	15.9	21.4	4.2	1.33	1.01	2.67	56.3	300	4.83	4.1	130	94.1	244	10	27.0051	8.54204	230.679	0.275229
1038	1	0	0	0	0	1.58	63	0	0	0	0	28	58	44	1	18.4	15.7	5.65	1.96	1.22	3.71	57.4	382	6	4.26	128	90.1	216	8.7	25.2363	9.14672	230.83	0.474094
1039	0	0	0	0	0	1.76	80	1	0	0	0	32	65	42	0	21.1	21.5	6.57	1.65	1.38	4.16	73.9	341	5.85	4.98	143	86.7	108	12	25.8264	8.94923	231.127	0.178692
1040	0	0	0	0	0	1.75	80	0	0	0	0	44	57	55	1	20.6	19.7	5.69	1.55	1.14	3.62	60	341	5.69	5.2	160	82	230	9.3	26.1224	8.85898	231.418	0.307227
1041	0	0	0	0	0	1.7	75	0	0	0	0	32	64	46	0	21.8	27.6	4.32	1.72	0.88	2.76	67.7	359	5.56	4.62	155	95	202	10.8	25.9516	8.93994	232.005	0.670158
1042	0	0	0	0	0	1.61	73	1	0	1	0	33	58	48	1	19.5	17.8	3.65	0.99	0.95	2.29	78.9	338	5.03	5.13	157	87.7	266	9.4	28.1625	8.28739	233.393	0.041243
1043	1	0	0	0	0	1.6	70	0	0	0	0	36	63	45	0	18.3	18.3	5.18	1.24	1.5	3.15	62.6	381	5.27	4.79	142	91.2	209	11.9	27.3438	8.55916	234.04	-0.190354
1044	1	0	0	0	0	1.58	64.1	0	0	0	0	32	65	42	0	21.5	21	4.46	2.05	1.11	2.66	55.9	286	5.56	5.22	149	85.8	110	12.7	25.677	9.11546	234.057	0.61348
1045	1	0	0	0	0	1.67	75	0	0	0	0	35	63	47	0	25.1	35	6.57	1.42	1.39	4.84	64.9	381	5.57	4.69	141	91.5	279	10.5	26.8923	8.75007	235.31	0.0213531
1046	0	0	0	1	1	1.8	92	1	0	0	0	32	62	48	0	17.7	21.5	3.73	1.03	1.03	2.13	62.5	413	4.84	4.79	162	97.1	242	9.3	28.3951	8.28849	235.352	0
1047	1	0	0	0	0	1.6	70	1	0	0	0	33	67	41	0	20.3	15.5	4.96	1.51	1.03	3.09	52.7	334	4.59	4.53	129	87	320	10.7	27.3438	8.61801	235.649	0.382551
1048	0	0	0	0	0	1.5	50	1	0	1	0	32	60	46	1	12.7	9.8	6.48	10.57	0.81	3.36	85.4	340	5.01	4.32	140	91.7	258	10.1	22.2222	10.6515	236.699	2.56874
1049	0	0	0	0	0	1.72	80	0	0	0	0	26	62	43	0	12	11	3.53	1.58	0.68	2.32	83.9	494	5.2	4.94	153	89.1	112	10.7	27.0416	8.7881	237.645	0.843087
1050	0	0	0	0	0	1.7	75	1	1	0	0	26	65	42	0	16.3	11	4.42	1.73	0.9	2.98	99.4	357	6.92	4.24	125	85.8	333	9.4	25.9516	9.16455	237.834	0.653482
1051	1	0	0	0	0	1.57	66	1	0	0	0	26	63	46	0	17.9	20.5	4.37	1.6	1.08	2.78	52.3	361	5.83	4.72	140	91.3	299	10.2	26.7759	8.91504	238.708	0.393043
1052	1	0	0	0	0	1.58	68	1	1	0	0	41	64	47	1	21.1	18.6	6.02	1.59	1.33	4.22	52.3	291	5.1	3.71	85	91	157	10.2	27.2392	8.77499	239.024	0.178555
1053	0	0	0	0	0	1.68	85.4	1	0	0	0	38	64	52	0	21.5	38.3	3.31	0.67	0.92	2.06	96	360	5.34	5.25	167	87.6	232	10	30.2579	7.95677	240.755	-0.317096
1054	0	0	0	0	0	1.72	80	0	0	0	1	31	66	42	1	26.2	22.6	3.79	1.77	0.86	2.62	60	366	5.27	5.2	165	91.1	212	10.1	27.0416	8.91503	241.077	0.721802
1055	1	0	0	0	0	1.64	80	1	0	0	0	33	61	50	0	16.8	13.7	5.93	0.74	1.49	4.23	47.7	253	5.61	4.84	139	89	281	11.6	29.7442	8.10546	241.091	-0.699881
1056	0	0	0	1	0	1.7	75	0	0	0	0	36	70	50	0	19.2	48.1	6.85	1.95	1.43	5.11	57.6	313	7.12	5.45	155	83.9	224	11	25.9516	9.31275	241.68	0.310155
1057	1	0	0	0	0	1.65	80	0	0	0	0	29	63	45	0	13.7	10.1	3.85	1.05	0.71	2.54	65.4	211	4.47	3.43	108	92.4	361	10.2	29.3848	8.2282	241.784	0.39128
1058	1	0	0	0	0	1.6	70	0	1	0	0	30	65	42	0	11.9	15.7	5.15	1.2	0.99	3.64	63.3	412	7.38	4.98	144	90	304	10	27.3438	8.86311	242.351	0.192372
1059	1	0	0	0	0	1.57	71	0	0	1	0	32	65	46	0	23.5	19.4	4.57	0.98	1.21	2.93	45.1	250	5.85	4.13	132	92	304	9.9	28.8044	8.42826	242.771	-0.210823
1060	0	0	0	0	0	1.65	80	1	1	0	1	34	57	49	1	43.3	39.4	3.55	0.84	1.12	1.98	91.9	260	5.85	4.04	121	86.9	127	11.9	29.3848	8.27411	243.133	-0.287682
1061	1	0	0	0	0	1.6	70	0	0	0	0	36	63	50	0	16.7	17.5	4.4	1.95	0.85	2.88	71	320	4.7	4.3	134	88.4	291	10.4	27.3438	8.89741	243.289	0.830348
1062	0	0	0	1	1	1.68	80	0	0	0	0	35	59	46	0	21	29	4.51	1.56	1.11	2.82	68.9	370	4.3	5.17	166	91.9	254	9.8	28.3447	8.58532	243.348	0.340326
1063	1	0	0	0	0	1.6	67	0	0	0	0	30	64	48	0	12.1	14.3	6.47	2.33	1.34	4.23	63	285	5.93	4.85	141	87.6	300	10.4	26.1719	9.30791	243.605	0.553199
1064	0	0	0	0	0	1.6	70	0	0	0	0	31	64	43	0	30.2	34.2	3.17	1.96	0.8	1.9	72.3	159	5.05	5.1	156	87.1	241	10.4	27.3438	8.97435	245.392	0.896088
1065	0	0	0	0	0	1.72	87.5	0	0	0	0	34	60	52	0	20.8	26.4	4.66	1.09	1.17	2.72	81	423	4.79	4.94	151	93.3	243	9.5	29.5768	8.33473	246.514	-0.0708261
1066	0	0	0	0	0	1.7	75	0	0	0	0	30	60	45	0	24.9	21.6	4.87	2.7	1.05	3.42	87.2	500	6.22	5.52	167	89.1	165	10.2	25.9516	9.50304	246.619	0.944462
1067	1	0	0	0	0	1.5	64	1	0	0	0	29	64	42	0	19.6	19.6	4.46	1.97	0.92	3.22	59.9	358	3.77	4.79	148	92.5	276	8.9	28.4444	8.68713	247.1	0.761415
1068	1	0	0	0	0	1.6	72.5	1	0	0	0	30	65	49	0	22	26.8	451	1.81	0.97	3.06	76.5	319	4.52	5.21	165	94.2	234	12.2	28.3203	8.78386	248.762	0.623786
1069	0	0	0	0	0	1.7	78	0	0	0	0	34	63	50	0	18.8	15.4	5.32	2.12	1	3.65	62	418	5.97	4.86	162	96.9	216	10.1	26.9896	9.22018	248.849	0.751416
1070	0	0	0	0	0	1.58	66	1	0	1	0	32	64	41	0	29.8	123.3	5.72	2.93	1.44	3.46	53.9	389	5.29	5.15	155	87.2	258	9.9	26.4381	9.42284	249.122	0.710359
1071	1	0	0	0	0	1.52	65	0	0	0	0	27	61	41	0	19.7	12.9	4.01	1.88	0.9	2.68	49.7	291	4.73	4.29	135	93.5	211	11.5	28.1337	8.86721	249.467	0.736632
1072	1	0	0	0	0	1.64	75	0	0	0	0	26	62	42	0	17.4	12.8	4.38	1.69	0.89	3.03	56.6	307	5.73	4.5	141	95.6	253	9.6	27.8852	8.95246	249.641	0.641262
1073	1	0	0	0	0	1.62	75	1	0	1	0	40	62	45	1	33	41.1	5.12	1.57	1.07	3.27	91.8	604	5.01	4.16	125	87.3	267	10.5	28.578	8.74453	249.901	0.383417
1074	1	0	0	0	0	1.64	78	0	0	0	0	31	66	50	0	21	22.9	4.22	1.4	1.06	2.96	68.9	278	4.97	4.92	142	83.9	142	10	29.0006	8.62191	250.041	0.278203
1075	1	0	0	0	0	1.6	70	1	0	0	1	26	62	46	0	20.1	11.2	4.57	2.65	0.75	3.08	74.4	464	4.47	4.95	144	90.7	273	10.1	27.3438	9.15397	250.304	1.26224
1076	0	0	0	0	0	1.6	76	1	1	0	0	29	65	43	0	21.5	22.3	2.86	1.09	0.9	1.61	77.7	353	5.3	5.41	166	83	195	10.6	29.6875	8.4359	250.441	0.191538
1077	0	0	0	0	0	1.73	80	1	0	0	0	33	67	52	0	17	15.2	4.92	2.44	1	3.34	82.5	316	6.03	5.2	160	90.8	294	10.5	26.7299	9.37076	250.48	0.891998
1078	0	0	0	0	0	1.74	90	0	0	0	0	31	62	48	0	21.8	30.3	5.89	1.3	1.01	3.79	64	402	4.5	5.99	174	88.5	256	10.6	29.7265	8.44846	251.143	0.252414
1079	0	0	0	0	0	1.6	75	1	0	0	0	31	63	49	0	24.3	31	2.79	1.31	0.82	1.73	96.3	556	5.06	4.83	146	85.9	192	9.9	29.2969	8.57341	251.174	0.468478
1080	0	0	0	0	0	1.65	82	0	0	0	0	36	65	46	0	94.7	215.3	3.83	0.93	1.13	2.18	75.2	316	5.67	4.39	137	92.9	209	9.3	30.1194	8.34464	251.335	-0.194788
1081	1	0	0	0	0	1.67	75	1	1	1	0	43	63	45	1	18	13.3	3.4	1.92	0.74	1.97	54.1	377	7.52	4.4	130	89.8	252	11.3	26.8923	9.35191	251.495	0.95343
1082	1	0	0	0	0	1.56	63	1	0	0	0	35	63	45	0	27.2	24.3	6.91	3.6	1.3	4.86	45.3	419	6.03	4.37	130	89.2	232	11.5	25.8876	9.7597	252.655	1.01857
1083	0	0	0	0	0	1.78	90	0	0	0	0	31	65	48	0	20.6	28.6	3.08	1.21	0.66	1.94	71.8	319	7.7	5.19	160	91.5	213	10.7	28.4055	8.91386	253.203	0.606136
1084	1	0	0	0	0	1.58	76	1	1	0	0	36	60	47	0	13.1	10.7	4.87	1.1	1.14	3.54	71.8	325	4.82	4.88	146	90.6	173	10.4	30.4438	8.3501	254.209	-0.0357181
1085	0	0	0	0	0	1.8	85	0	1	0	0	38	59	49	0	16.8	12.5	5.88	2.11	1.37	3.67	62.8	243	9.7	4.43	151	98.6	192	11.9	26.2346	9.70083	254.497	0.431877
1086	1	0	0	0	0	1.5	62.5	0	0	0	0	34	60	46	0	16.1	12.5	5.47	2.18	1.52	3.66	60.8	282	5.52	4.58	132	91.5	312	9.2	27.7778	9.16972	254.714	0.360615
1087	1	0	0	0	0	1.7	85	1	1	0	0	32	65	42	0	17.3	13.8	4.2	1.2	0.82	2.1	77.7	353	6.1	4.15	123	91.3	341	9.1	29.4118	8.67263	255.077	0.380772
1088	1	0	0	0	0	1.56	73	0	0	0	0	32	62	42	0	50.5	93.8	4.27	1.33	1.36	2.68	51.8	332	4.7	4.57	149	96.9	363	9.1	29.9967	8.51476	255.415	-0.0223058
1089	0	0	0	1	1	1.78	86	0	0	0	0	29	69	45	0	18.2	22.7	4.19	2.24	0.84	2.73	76.9	358	6.85	5.19	147	86.1	277	9.4	27.143	9.41274	255.49	0.980829
1090	1	0	0	0	0	1.63	76	1	1	0	0	29	67	47	0	12.4	9.7	5.68	1.53	1.21	3.72	64.6	263	6.3	4.64	133	86.9	258	9.3	28.6048	8.94783	255.951	0.234647
1091	0	0	0	1	0	1.72	85	0	0	0	0	38	63	53	0	29.1	26.4	5.96	1.63	1.28	4.04	78	486	5.78	5.17	157	90.1	276	9.5	28.7317	8.925	256.431	0.24172
1092	1	0	0	0	0	1.55	70	0	0	0	0	30	68	46	0	21.6	28.6	4.24	1.78	0.96	2.77	56.6	307	4.72	4.29	133	93.2	184	9.8	29.1363	8.81044	256.704	0.617435
1093	0	0	0	0	0	1.74	85	0	0	0	0	32	61	41	0	32.96	68.7	4.09	2.22	0.87	2.65	74	426	5.46	4.89	155	92.2	257	9.8	28.075	9.17697	257.644	0.936769
1094	0	0	0	0	0	1.7	80	0	0	0	0	31	63	50	0	20	20	4.63	2.24	0.8	3.2	63.4	331	6.53	5.02	153	88.8	158	11	27.6817	9.3649	259.236	1.02962
1095	0	0	0	0	0	1.7	85	1	0	0	0	40	57	53	1	27.9	22.1	4.58	1.77	0.88	3.13	94.2	470	4.8	5.18	163	89.6	172	10.9	29.4118	8.82161	259.459	0.698813
1096	1	0	0	0	0	1.5	65	0	0	0	0	31	64	45	0	22	32.7	3.94	1.73	0.96	2.47	41.2	447	5.98	4.52	128	86.7	257	9.6	28.8889	9.01856	260.536	0.588943
1097	1	0	0	0	0	1.6	80	0	0	0	0	30	70	48	0	21.1	26.2	4.33	0.98	1.03	2.94	53	295	5.67	4.87	143	85	278	9.8	31.25	8.397	262.406	-0.0497615
1098	1	0	0	0	0	1.58	75	1	0	1	0	33	59	49	1	14.9	16.2	6.1	1.2	0.94	4.21	76.7	407	6.6	4.38	133	96.3	331	10	30.0433	8.75141	262.921	0.244197
1099	1	0	0	0	0	1.62	72	1	1	0	0	41	64	50	1	30.3	36.7	6.77	2.28	1	5.01	65.9	443	8.15	4.4	137	88	247	11	27.4348	9.60421	263.49	0.824175
1100	0	0	0	0	0	1.68	87	0	0	0	0	37	61	48	0	14.1	14.3	4.94	1.1	1.18	3.37	54.4	241	6.1	5.06	158	91.5	238	10.1	30.8248	8.58562	264.65	-0.0702043
1101	0	0	0	0	0	1.65	85	1	0	0	0	38	60	54	0	50.5	58.4	5.98	1.05	1.26	3.81	59.5	487	5.92	5.31	176	96	195	9.2	31.2213	8.50914	265.667	-0.182322
1102	1	0	0	0	0	1.69	83	1	1	0	0	32	65	42	0	13.6	10.6	5.42	1.96	1.04	3.61	64.5	298	6.13	4.42	133	87.6	203	9.7	29.0606	9.16816	266.432	0.633724
1103	0	0	0	0	0	1.76	86	0	0	0	0	30	69	50	0	22.2	37.5	4.76	3.19	0.87	3.05	94.7	422	5.8	5.25	161	85.1	244	9.5	27.7634	9.5999	266.526	1.29928
1104	0	0	0	0	0	1.73	90	1	0	0	0	32	65	41	0	40.5	92.4	4.09	1.6	1.07	2.64	71	407	5.57	5.32	175	90.8	243	10.4	30.0712	8.86942	266.714	0.402345
1105	0	0	0	0	0	1.7	85	1	1	0	0	37	61	51	0	24.9	24.1	5.01	2.29	1.04	3.41	57.7	384	5.36	4.91	152	93.9	243	9.8	29.4118	9.18953	270.28	0.789331
1106	1	0	0	0	0	1.65	76	0	1	0	0	34	64	43	0	14.8	16	7.36	2.37	1.15	5.2	40.6	304	9.26	5.04	140	83.9	359	10.4	27.9155	9.77061	272.752	0.723128
1107	0	0	0	0	0	1.72	87.5	1	0	1	0	40	68	43	1	22.6	29.1	4.5	1.93	0.91	3.03	82.9	404	6.59	5.39	163	88.1	273	10.3	29.5768	9.22509	272.849	0.751831
1108	1	0	0	0	0	1.6	75	0	0	0	0	30	64	41	0	16.8	22.8	5.93	2.8	1.3	3.9	64	274	5.08	4.77	146	93.1	303	8.9	29.2969	9.33695	273.543	0.767255
1109	0	0	0	0	0	1.7	85	0	0	0	0	36	63	46	1	18.7	35.6	4.7	2.98	0.93	3.07	74.3	397	4.61	5.19	166	90	303	8.8	29.4118	9.30217	273.593	1.16449
1110	1	0	0	0	0	1.65	82	0	0	0	0	32	64	51	0	16.4	14.4	5.75	2.09	1.09	4.14	56.4	409	5.63	5.16	149	86.6	135	11.1	30.1194	9.14729	275.511	0.650986
1111	0	0	0	0	0	1.73	91	0	0	0	0	34	64	44	0	24.9	42.9	5.37	2.04	0.94	3.55	67.3	262	5.57	5.79	163	81.9	285	10.2	30.4053	9.11236	277.064	0.774825
1112	1	0	0	0	0	1.55	73	0	0	0	0	30	63	47	0	20.6	13.8	5.32	2.64	1.27	3.16	52.4	277	4.51	4.58	138	89.5	318	9.8	30.385	9.15909	278.299	0.731762
1113	1	0	0	0	0	1.59	78	0	0	0	0	28	64	46	0	19.1	15.9	4.78	2.04	1.12	3.05	63.4	277	5.1	5.4	99	66.5	294	9.4	30.8532	9.02421	278.426	0.599621
1114	1	0	0	0	0	1.65	90	1	0	0	0	38	63	45	0	13.7	11	4.54	1.23	1.06	3.34	48.8	295	5.1	4.05	127	96	236	9.5	33.0579	8.51827	281.596	0.148745
1115	1	0	0	0	0	1.68	73	0	1	0	0	36	62	46	0	28.6	28.8	6.79	8.42	0.99	3.56	59.8	365	9.73	4.54	134	86.3	204	11.5	25.8645	11.0878	286.782	2.14066
1116	1	0	0	0	0	1.52	74	0	0	1	0	35	63	49	0	23.5	28.9	4.41	1.7	1.03	2.75	47.5	396	5.73	4.74	137	88.8	333	9.6	32.0291	8.95836	286.928	0.501069
1117	1	0	0	0	0	1.65	84	1	0	0	0	32	61	43	0	18.5	19.4	5.26	2.31	1.22	3.26	60.1	381	6.5	1.7	141	88.9	247	9.8	30.854	9.39107	289.752	0.638397
1118	0	0	0	0	0	1.72	90	0	0	0	0	36	63	47	0	17.6	27.9	4.49	3.59	0.83	2.72	73.6	446	6.07	5.16	165	90.9	228	9.3	30.4218	9.76353	297.025	1.46448
1119	1	0	0	0	0	1.6	90	0	0	0	1	30	61	48	1	16	15	4.2	1.2	1.3	2.3	64.1	365	5.1	4.62	139	92.6	315	8.8	35.1562	8.49358	298.602	-0.0800427
1120	1	0	0	0	0	1.52	65	1	0	1	0	35	57	47	1	29.5	24.7	7.91	8.8	1.43	4.21	55.2	373	6.51	4.06	130	102	186	10.9	28.1337	10.7301	301.877	1.81708
1121	1	0	0	0	0	1.6	80	1	0	0	0	33	71	48	0	60.3	54.8	6.14	1.59	1.64	4.14	5.3	334	50.8	4.17	129	91.6	245	10.8	31.25	11.0736	346.051	-0.0309622
1122	1	0	0	0	0	1.7	75	1	0	0	0	31	70	47	0	27.2	65.9	5.96	1.91	1.33	3.87	59.3	346	574	4.57	128	86.4	307	9.4	25.9516	13.6817	355.063	0.361924

## Sheet: Sheet2
Inpatient number	female	TYPE	AF	age	Smoking	Drinking	Height	Weight	Hypertension	Diabetes	CHD	Stroke	LAD	LVEF	LVEDD	LVDD	AST	ALT	TC	TG	HDL-C	LDL-C	SCr	UricAcid	FBG	RBC	HGB	MCV	PLT	MPV	METSIR	CHA2DS2VASc	BMI	TyG	TyG-BMI	AIP
